# Supplementary material for: [(1R,3S)-2,2-Dichloro-3-(hy­droxy­meth­yl)cyclo­prop­yl]methanol
Source: Acta Crystallogr Sect E Struct Rep Online. 2013 Jan 12;69(Pt 2):o225. doi: 10.1107/S1600536813000366 (PMC3569760; doi:10.1107/S1600536813000366)
Supplement: Supplementary file 1 [file e-69-0o225-sup1.cif]

##############################################################################
#                                                                            #
# This CIF contains the data in a paper accepted for publication in          #
# Acta Crystallographica Section E. It conforms to the requirements of       #
# Notes for Authors for Acta Crystallographica Section E, and has been       #
# peer reviewed under the auspices of the IUCr Commission on Journals.       #
#                                                                            #
# Full details of the Crystallographic Information File format               #
# are given in the paper "The Crystallographic Information File (CIF):       #
# a New Standard Archive File for Crystallography" by S. R. Hall, F. H.      #
# Allen and I. D. Brown [Acta Cryst. (1991), A47, 655-685].                  #
#                                                                            #
# The current version of the core CIF dictionary is obtainable from          #
# ftp://ftp.iucr.org/pub/cif_core.dic.                                       #
#                                                                            #
# Software is freely available for graphical display of the structure(s)     #
# in this CIF. For information consult the CIF software page                 #
# http://www.iucr.org/resources/cif/software.                                #
#                                                                            #
# This file may be used for bona fide research purposes within the           #
# scientific community so long as proper attribution is given to the journal # 
# article from which it was obtained.                                        #
#                                                                            #
##############################################################################
data_I
_audit_creation_method     SHELXL-97
_chemical_name_systematic
;
[(1<i>R</i>,3<i>S</i>)-2,2-Dichloro-3-(hydroxymethyl)cyclopropyl]methanol
;
_chemical_name_common     ?
_chemical_formula_moiety     'C5 H8 Cl2 O2'
_chemical_formula_sum     'C5 H8 Cl2 O2'
_chemical_formula_iupac     'C5 H8 Cl2 O2'
_chemical_formula_weight     171.02
_chemical_melting_point     ?
_chemical_melting_point_gt     346
_chemical_melting_point_lt     347
_symmetry_cell_setting     orthorhombic
_symmetry_space_group_name_H-M     'P 21 21 21'
_symmetry_space_group_name_Hall     'P 2ac 2ab'
loop_
    _symmetry_equiv_pos_as_xyz
    'x, y, z'
    '-x+1/2, -y, z+1/2'
    '-x, y+1/2, -z+1/2'
    'x+1/2, -y+1/2, -z'
_cell_length_a     6.3110(13)
_cell_length_b     15.429(3)
_cell_length_c     15.433(3)
_cell_angle_alpha     90.00
_cell_angle_beta     90.00
_cell_angle_gamma     90.00
_cell_volume     1502.7(5)
_cell_formula_units_Z     8
_cell_measurement_reflns_used     2370
_cell_measurement_theta_min     0.998
_cell_measurement_theta_max     27.485
_cell_measurement_temperature     293(2)
_exptl_crystal_description     Chunk
_exptl_crystal_colour     'colorless'
_exptl_crystal_size_max     0.2
_exptl_crystal_size_mid     0.1
_exptl_crystal_size_min     0.05
_exptl_crystal_density_diffrn     1.512
_exptl_crystal_density_meas     ?
_exptl_crystal_density_method     'not measured'
_exptl_crystal_F_000     704
_exptl_absorpt_coefficient_mu     0.790
_exptl_absorpt_correction_type     multi-scan
_exptl_absorpt_process_details
;
(COLLECT; Nonius, 2004)
;
_exptl_absorpt_correction_T_min     0.91
_exptl_absorpt_correction_T_max     0.96
_exptl_special_details     ?
_diffrn_ambient_temperature     293(2)
_diffrn_radiation_type     MoK\a
_diffrn_radiation_wavelength     0.71073
_diffrn_radiation_source     'fine-focus sealed tube'
_diffrn_radiation_monochromator     graphite
_diffrn_measurement_device_type     'Nonius KappaCCD'
_diffrn_measurement_method     'CCD'
_diffrn_detector_area_resol_mean     9
_diffrn_reflns_number     6911
_diffrn_reflns_av_R_equivalents     0.0471
_diffrn_reflns_av_sigmaI/netI     0.0535
_diffrn_reflns_theta_min     1.32
_diffrn_reflns_theta_max     25.00
_diffrn_reflns_theta_full     25.00
_diffrn_measured_fraction_theta_max     0.997
_diffrn_measured_fraction_theta_full     0.997
_diffrn_reflns_limit_h_min     -7
_diffrn_reflns_limit_h_max     6
_diffrn_reflns_limit_k_min     -18
_diffrn_reflns_limit_k_max     18
_diffrn_reflns_limit_l_min     -12
_diffrn_reflns_limit_l_max     18
_diffrn_standards_number     ?
_diffrn_standards_interval_count     ?
_diffrn_standards_interval_time     ?
_diffrn_standards_decay_%     ?
_refine_special_details
;
Refinement of <i>F</i>^2^ against ALL reflections. The weighted <i>R</i>-factor
<i>wR</i> and goodness of fit <i>S</i> are based on <i>F</i>^2^, conventional
<i>R</i>-factors <i>R</i> are based on <i>F</i>, with <i>F</i> set to zero for
negative <i>F</i>^2^. The threshold expression of <i>F</i>^2^ >
\s(<i>F</i>^2^) is used only for calculating <i>R</i>-factors(gt) <i>etc</i>.
and is not relevant to the choice of reflections for refinement.
<i>R</i>-factors based on <i>F</i>^2^ are statistically about twice as large
as those based on <i>F</i>, and <i>R</i>- factors based on ALL data will be
even larger.
;
_reflns_number_total     2628
_reflns_number_gt     1969
_reflns_threshold_expression     I>2sigma(I)
_refine_ls_structure_factor_coef     Fsqd
_refine_ls_matrix_type     full
_refine_ls_R_factor_all     0.0592
_refine_ls_R_factor_gt     0.0384
_refine_ls_wR_factor_gt     0.0780
_refine_ls_wR_factor_ref     0.0847
_refine_ls_goodness_of_fit_ref     1.026
_refine_ls_restrained_S_all     1.026
_refine_ls_number_reflns     2627
_refine_ls_number_parameters     181
_refine_ls_number_restraints     0
_refine_ls_hydrogen_treatment     mixed
_refine_ls_weighting_scheme     calc
_refine_ls_weighting_details
         'calc w=1/[\s^2^(Fo^2^)+(0.0363P)^2^+0.0000P] where P=(Fo^2^+2Fc^2^)/3'
_atom_sites_solution_hydrogens     geom
_atom_sites_solution_primary     direct
_atom_sites_solution_secondary     difmap
_refine_ls_shift/su_max     0.000
_refine_ls_shift/su_mean     0.000
_refine_diff_density_max     0.173
_refine_diff_density_min     -0.169
_refine_ls_extinction_method     'SHELXL97 (Sheldrick, 2008)'
_refine_ls_extinction_coef     0.0080(12)
_refine_ls_extinction_expression
                                  'Fc^*^=kFc[1+0.001xFc^2^\l^3^/sin(2\q)]^-1/4^'
_refine_ls_abs_structure_details     'Flack (1983), 1081 Friedel pairs'
_refine_ls_abs_structure_Flack     0.03(9)
loop_
    _atom_type_symbol
    _atom_type_description
    _atom_type_scat_dispersion_real
    _atom_type_scat_dispersion_imag
    _atom_type_scat_source
    'C' 'C' 0.0033 0.0016
                         'International Tables Vol C Tables 4.2.6.8 and 6.1.1.4'
    'H' 'H' 0.0000 0.0000
                         'International Tables Vol C Tables 4.2.6.8 and 6.1.1.4'
    'O' 'O' 0.0106 0.0060
                         'International Tables Vol C Tables 4.2.6.8 and 6.1.1.4'
    'Cl' 'Cl' 0.1484 0.1585
                         'International Tables Vol C Tables 4.2.6.8 and 6.1.1.4'
_computing_data_collection     'COLLECT (Nonius, 2004)'
_computing_cell_refinement     'SCALEPACK (Otwinowski & Minor, 1997)'
_computing_data_reduction     'DENZO and SCALEPACK (Otwinowski & Minor, 1997)'
_computing_structure_solution     'SHELXS97 (Sheldrick, 2008)'
_computing_structure_refinement     'SHELXL97 (Sheldrick, 2008)'
_computing_molecular_graphics     'Mercury (Macrae <i>et al.</i>, 2008)'
_computing_publication_material     'SHELXL97 (Sheldrick, 2008)'
loop_
    _atom_site_type_symbol
    _atom_site_label
    _atom_site_fract_x
    _atom_site_fract_y
    _atom_site_fract_z
    _atom_site_U_iso_or_equiv
    _atom_site_adp_type
    _atom_site_calc_flag
    _atom_site_refinement_flags
    _atom_site_occupancy
    _atom_site_symmetry_multiplicity
    _atom_site_disorder_assembly
    _atom_site_disorder_group
    Cl Cl2B 0.87935(18) 0.17519(6) 0.46132(7) 0.0716(4) Uani d . 1 1 . .
    Cl Cl1B 1.21060(18) 0.08413(7) 0.55235(8) 0.0763(4) Uani d . 1 1 . .
    Cl Cl2A 1.4218(2) 0.27973(6) 0.07758(7) 0.0795(4) Uani d . 1 1 . .
    Cl Cl1A 1.08097(18) 0.18830(7) 0.16287(8) 0.0769(4) Uani d . 1 1 . .
    O O1B 1.2516(5) -0.04682(18) 0.3348(2) 0.0665(8) Uani d . 1 1 . .
    O O1A 1.0243(5) 0.40988(19) 0.28993(19) 0.0620(8) Uani d . 1 1 . .
    O O2B 0.7810(5) -0.03519(18) 0.6574(2) 0.0690(9) Uani d . 1 1 . .
    C C5B 0.8709(7) -0.0635(2) 0.5790(2) 0.0600(11) Uani d . 1 1 . .
    H H5BA 0.8091 -0.1187 0.5625 0.072 Uiso calc R 1 1 . .
    H H5BB 1.0222 -0.0718 0.5864 0.072 Uiso calc R 1 1 . .
    O O2A 1.5018(5) 0.08789(19) 0.2961(2) 0.0699(9) Uani d . 1 1 . .
    C C5A 1.4000(7) 0.1672(2) 0.3187(2) 0.0637(11) Uani d . 1 1 . .
    H H5AA 1.4496 0.1865 0.3750 0.076 Uiso calc R 1 1 . .
    H H5AB 1.2481 0.1582 0.3223 0.076 Uiso calc R 1 1 . .
    C C3B 0.8318(6) 0.0018(2) 0.5091(2) 0.0497(9) Uani d . 1 1 . .
    H H3BA 0.6823 0.0172 0.5015 0.060 Uiso calc R 1 1 . .
    C C4A 1.1354(6) 0.3326(2) 0.3103(3) 0.0583(11) Uani d . 1 1 . .
    H H4AA 1.0382 0.2839 0.3078 0.070 Uiso calc R 1 1 . .
    H H4AB 1.1897 0.3365 0.3689 0.070 Uiso calc R 1 1 . .
    C C4B 1.1321(7) -0.0657(2) 0.4107(3) 0.0626(11) Uani d . 1 1 . .
    H H4BA 1.2261 -0.0667 0.4604 0.075 Uiso calc R 1 1 . .
    H H4BB 1.0689 -0.1227 0.4051 0.075 Uiso calc R 1 1 . .
    C C2B 0.9584(6) 0.0010(2) 0.4257(3) 0.0529(10) Uani d . 1 1 . .
    H H2BB 0.8767 0.0159 0.3738 0.063 Uiso calc R 1 1 . .
    C C3A 1.4473(6) 0.23491(19) 0.2521(3) 0.0548(10) Uani d . 1 1 . .
    H H3AA 1.5983 0.2432 0.2399 0.066 Uiso calc R 1 1 . .
    C C1A 1.3052(6) 0.2518(2) 0.1778(2) 0.0507(10) Uani d . 1 1 . .
    C C2A 1.3162(6) 0.3166(2) 0.2490(2) 0.0524(9) Uani d . 1 1 . .
    H H2AB 1.3973 0.3688 0.2344 0.063 Uiso calc R 1 1 . .
    C C1B 0.9818(6) 0.07341(19) 0.4897(2) 0.0486(10) Uani d . 1 1 . .
    H H4 1.095(6) 0.448(2) 0.302(2) 0.047(13) Uiso d . 1 1 . .
    H H3 0.859(6) -0.054(2) 0.697(3) 0.060(13) Uiso d . 1 1 . .
    H H2 1.424(7) 0.051(2) 0.310(3) 0.068(15) Uiso d . 1 1 . .
    H H1 1.181(6) -0.063(2) 0.292(3) 0.066(14) Uiso d . 1 1 . .
loop_
    _atom_site_aniso_label
    _atom_site_aniso_U_11
    _atom_site_aniso_U_22
    _atom_site_aniso_U_33
    _atom_site_aniso_U_12
    _atom_site_aniso_U_13
    _atom_site_aniso_U_23
    Cl2B 0.0888(8) 0.0565(5) 0.0694(7) 0.0161(6) 0.0126(7) 0.0145(5)
    Cl1B 0.0631(7) 0.0797(6) 0.0862(9) -0.0072(6) -0.0204(7) -0.0111(6)
    Cl2A 0.1087(10) 0.0682(6) 0.0617(7) 0.0140(6) 0.0250(8) 0.0129(5)
    Cl1A 0.0669(7) 0.0800(7) 0.0837(8) -0.0173(6) -0.0128(7) -0.0142(6)
    O1B 0.068(2) 0.0746(17) 0.057(2) -0.0007(16) 0.0102(19) -0.0108(16)
    O1A 0.0628(19) 0.0592(18) 0.064(2) 0.0011(17) 0.0012(17) -0.0048(14)
    O2B 0.085(2) 0.0726(17) 0.049(2) 0.0196(17) 0.0000(19) 0.0076(15)
    C5B 0.072(3) 0.047(2) 0.061(3) -0.0013(19) 0.006(3) 0.0043(19)
    O2A 0.078(2) 0.0605(18) 0.071(2) 0.0117(17) 0.0192(19) 0.0079(15)
    C5A 0.073(3) 0.070(2) 0.048(3) 0.016(2) 0.005(3) 0.0061(19)
    C3B 0.043(2) 0.0554(19) 0.051(2) 0.0040(17) -0.0057(19) -0.0036(18)
    C4A 0.069(3) 0.058(2) 0.048(3) 0.005(2) 0.003(2) 0.0028(18)
    C4B 0.073(3) 0.057(2) 0.058(3) 0.007(2) -0.003(3) -0.0065(19)
    C2B 0.052(2) 0.058(2) 0.049(2) 0.0065(18) -0.001(2) -0.0027(17)
    C3A 0.047(2) 0.058(2) 0.059(3) -0.0016(19) 0.005(2) 0.0018(19)
    C1A 0.054(2) 0.053(2) 0.045(2) -0.0014(17) 0.003(2) 0.0036(18)
    C2A 0.060(2) 0.0474(18) 0.050(2) -0.0061(19) 0.004(2) -0.0014(17)
    C1B 0.053(2) 0.0450(19) 0.048(2) -0.0008(17) 0.0006(19) 0.0030(16)
_geom_special_details
;
All e.s.d.'s (except the e.s.d. in the dihedral angle between two l.s. planes)
are estimated using the full covariance matrix. The cell e.s.d.'s are taken
into account individually in the estimation of e.s.d.'s in distances, angles
and torsion angles; correlations between e.s.d.'s in cell parameters are only
used when they are defined by crystal symmetry. An approximate (isotropic)
treatment of cell e.s.d.'s is used for estimating e.s.d.'s involving l.s.
planes.
;
loop_
    _geom_bond_atom_site_label_1
    _geom_bond_atom_site_label_2
    _geom_bond_site_symmetry_2
    _geom_bond_distance
    _geom_bond_publ_flag
    Cl2B C1B . 1.754(3) ?
    Cl1B C1B . 1.746(4) ?
    Cl2A C1A . 1.767(4) ?
    Cl1A C1A . 1.737(4) ?
    O1B C4B . 1.423(5) ?
    O1B H1 . 0.84(4) ?
    O1A C4A . 1.419(4) ?
    O1A H4 . 0.76(3) ?
    O2B C5B . 1.407(4) ?
    O2B H3 . 0.84(4) ?
    C5B C3B . 1.497(5) ?
    C5B H5BA . 0.9700 ?
    C5B H5BB . 0.9700 ?
    O2A C5A . 1.425(4) ?
    O2A H2 . 0.78(4) ?
    C5A C3A . 1.496(5) ?
    C5A H5AA . 0.9700 ?
    C5A H5AB . 0.9700 ?
    C3B C1B . 1.486(5) ?
    C3B C2B . 1.515(5) ?
    C3B H3BA . 0.9800 ?
    C4A C2A . 1.502(5) ?
    C4A H4AA . 0.9700 ?
    C4A H4AB . 0.9700 ?
    C4B C2B . 1.521(5) ?
    C4B H4BA . 0.9700 ?
    C4B H4BB . 0.9700 ?
    C2B C1B . 1.499(5) ?
    C2B H2BB . 0.9800 ?
    C3A C1A . 1.478(5) ?
    C3A C2A . 1.509(5) ?
    C3A H3AA . 0.9800 ?
    C1A C2A . 1.487(5) ?
    C2A H2AB . 0.9800 ?
loop_
    _geom_angle_atom_site_label_1
    _geom_angle_atom_site_label_2
    _geom_angle_atom_site_label_3
    _geom_angle_site_symmetry_1
    _geom_angle_site_symmetry_3
    _geom_angle
    _geom_angle_publ_flag
    C4B O1B H1 . . 108(3) ?
    C4A O1A H4 . . 108(3) ?
    C5B O2B H3 . . 107(3) ?
    O2B C5B C3B . . 110.2(3) ?
    O2B C5B H5BA . . 109.6 ?
    C3B C5B H5BA . . 109.6 ?
    O2B C5B H5BB . . 109.6 ?
    C3B C5B H5BB . . 109.6 ?
    H5BA C5B H5BB . . 108.1 ?
    C5A O2A H2 . . 106(3) ?
    O2A C5A C3A . . 110.0(3) ?
    O2A C5A H5AA . . 109.7 ?
    C3A C5A H5AA . . 109.7 ?
    O2A C5A H5AB . . 109.7 ?
    C3A C5A H5AB . . 109.7 ?
    H5AA C5A H5AB . . 108.2 ?
    C1B C3B C5B . . 122.8(3) ?
    C1B C3B C2B . . 59.9(2) ?
    C5B C3B C2B . . 121.3(3) ?
    C1B C3B H3BA . . 114.1 ?
    C5B C3B H3BA . . 114.1 ?
    C2B C3B H3BA . . 114.1 ?
    O1A C4A C2A . . 112.0(3) ?
    O1A C4A H4AA . . 109.2 ?
    C2A C4A H4AA . . 109.2 ?
    O1A C4A H4AB . . 109.2 ?
    C2A C4A H4AB . . 109.2 ?
    H4AA C4A H4AB . . 107.9 ?
    O1B C4B C2B . . 111.6(3) ?
    O1B C4B H4BA . . 109.3 ?
    C2B C4B H4BA . . 109.3 ?
    O1B C4B H4BB . . 109.3 ?
    C2B C4B H4BB . . 109.3 ?
    H4BA C4B H4BB . . 108.0 ?
    C1B C2B C3B . . 59.1(2) ?
    C1B C2B C4B . . 122.2(3) ?
    C3B C2B C4B . . 121.0(3) ?
    C1B C2B H2BB . . 114.5 ?
    C3B C2B H2BB . . 114.5 ?
    C4B C2B H2BB . . 114.5 ?
    C1A C3A C5A . . 122.3(3) ?
    C1A C3A C2A . . 59.7(2) ?
    C5A C3A C2A . . 119.7(3) ?
    C1A C3A H3AA . . 114.7 ?
    C5A C3A H3AA . . 114.7 ?
    C2A C3A H3AA . . 114.7 ?
    C3A C1A C2A . . 61.2(2) ?
    C3A C1A Cl1A . . 119.9(3) ?
    C2A C1A Cl1A . . 121.1(3) ?
    C3A C1A Cl2A . . 118.0(3) ?
    C2A C1A Cl2A . . 117.6(2) ?
    Cl1A C1A Cl2A . . 111.1(2) ?
    C1A C2A C4A . . 122.6(3) ?
    C1A C2A C3A . . 59.1(2) ?
    C4A C2A C3A . . 122.3(3) ?
    C1A C2A H2AB . . 114.0 ?
    C4A C2A H2AB . . 114.0 ?
    C3A C2A H2AB . . 114.0 ?
    C3B C1B C2B . . 61.0(2) ?
    C3B C1B Cl1B . . 119.1(3) ?
    C2B C1B Cl1B . . 121.1(3) ?
    C3B C1B Cl2B . . 118.8(3) ?
    C2B C1B Cl2B . . 117.8(3) ?
    Cl1B C1B Cl2B . . 111.00(18) ?
loop_
    _geom_torsion_atom_site_label_1
    _geom_torsion_atom_site_label_2
    _geom_torsion_atom_site_label_3
    _geom_torsion_atom_site_label_4
    _geom_torsion_site_symmetry_1
    _geom_torsion_site_symmetry_2
    _geom_torsion_site_symmetry_3
    _geom_torsion_site_symmetry_4
    _geom_torsion
    _geom_torsion_publ_flag
    O2B C5B C3B C1B . . . . 90.9(4) ?
    O2B C5B C3B C2B . . . . 163.1(3) ?
    C5B C3B C2B C1B . . . . -112.3(4) ?
    C1B C3B C2B C4B . . . . 111.4(4) ?
    C5B C3B C2B C4B . . . . -0.9(5) ?
    O1B C4B C2B C1B . . . . -100.3(4) ?
    O1B C4B C2B C3B . . . . -171.0(3) ?
    O2A C5A C3A C1A . . . . 93.8(4) ?
    O2A C5A C3A C2A . . . . 164.8(3) ?
    C5A C3A C1A C2A . . . . 108.1(4) ?
    C5A C3A C1A Cl1A . . . . -3.2(5) ?
    C2A C3A C1A Cl1A . . . . -111.3(3) ?
    C5A C3A C1A Cl2A . . . . -144.1(3) ?
    C2A C3A C1A Cl2A . . . . 107.8(3) ?
    C3A C1A C2A C4A . . . . -110.8(4) ?
    Cl1A C1A C2A C4A . . . . -1.4(5) ?
    Cl2A C1A C2A C4A . . . . 140.7(3) ?
    Cl1A C1A C2A C3A . . . . 109.4(3) ?
    Cl2A C1A C2A C3A . . . . -108.5(3) ?
    O1A C4A C2A C1A . . . . -103.1(4) ?
    O1A C4A C2A C3A . . . . -174.7(3) ?
    C5A C3A C2A C1A . . . . -112.3(4) ?
    C1A C3A C2A C4A . . . . 111.5(4) ?
    C5A C3A C2A C4A . . . . -0.8(6) ?
    C5B C3B C1B C2B . . . . 110.0(4) ?
    C5B C3B C1B Cl1B . . . . -1.6(5) ?
    C2B C3B C1B Cl1B . . . . -111.6(3) ?
    C5B C3B C1B Cl2B . . . . -142.3(3) ?
    C2B C3B C1B Cl2B . . . . 107.7(3) ?
    C4B C2B C1B C3B . . . . -109.4(4) ?
    C3B C2B C1B Cl1B . . . . 108.3(3) ?
    C4B C2B C1B Cl1B . . . . -1.0(5) ?
    C3B C2B C1B Cl2B . . . . -109.3(3) ?
    C4B C2B C1B Cl2B . . . . 141.4(3) ?
loop_
    _geom_hbond_atom_site_label_D
    _geom_hbond_atom_site_label_H
    _geom_hbond_atom_site_label_A
    _geom_hbond_site_symmetry_A
    _geom_hbond_distance_DH
    _geom_hbond_distance_HA
    _geom_hbond_distance_DA
    _geom_hbond_angle_DHA
    O1A H4 O2B 4_556 0.76(3) 1.89(3) 2.650(4) 174(4)
    O2B H3 O2A 2_755 0.84(4) 1.84(4) 2.668(4) 171(4)
    O2A H2 O1B 1_555 0.78(4) 1.90(4) 2.678(4) 174(4)
    O1B H1 O1A 3_745 0.84(4) 1.86(4) 2.680(5) 167(4)
_iucr_refine_instructions_details
;
TITL shelxl in P2(1)2(1)2(1)
CELL 0.71073   6.3110  15.4290  15.4330  90.000  90.000  90.000
ZERR   8.00   0.0013   0.0031   0.0031   0.000   0.000   0.000
LATT -1
SYMM 0.5-X, -Y, 0.5+Z
SYMM -X, 0.5+Y, 0.5-Z
SYMM 0.5+X, 0.5-Y, -Z
SFAC C H O CL
UNIT 40 64 16 16
acta
eqiv $1 0.5+x, 0.5-y, 1-z
eqiv $2 x+0.5, -y+0.5, -z+1
eqiv $3 -x+2.5, -y, z+0.5
eqiv $4 -x+2, y-0.5, -z+0.5
omit -6 50
L.S. 20
twin -1 0 0 0 0 -1 0 1 0
BOND
rtab con1 cl1b o1a_$1
rtab ang1 c1b cl1b o1a_$1
rtab con2 o1a h4
rtab con3 h4 o2b_$2
rtab con4 o1a o2b_$2
rtab ang2 o1a h4 o2b_$2
rtab con5 o2b h3
rtab con6 h3 o2a_$3
rtab con7 o2b o2a_$3
rtab ang3 o2b h3 o2a_$3
rtab con8 o2a h2
rtab con9 h2 o1b
rtab co10 o2a o1b
rtab ang4 o2a h2 o1b
rtab co11 o1b h1
rtab co12 h1 o1a_$4
rtab co13 o1b o1a_$4
rtab ang5 o1b h1 o1a_$4
HTAB
FMAP 2
PLAN 40
conf
BOND $H
OMIT 0 2 0
WGHT    0.036300
EXTI    0.008358
BASF   0.08248
FVAR       0.26114
CL2B  4    0.879354    0.175195    0.461315    11.00000    0.08881    0.05649 =
         0.06941    0.01455    0.01262    0.01612
CL1B  4    1.210603    0.084134    0.552350    11.00000    0.06308    0.07974 =
         0.08622   -0.01108   -0.02040   -0.00719
CL2A  4    1.421760    0.279731    0.077578    11.00000    0.10872    0.06823 =
         0.06168    0.01291    0.02499    0.01396
CL1A  4    1.080969    0.188297    0.162869    11.00000    0.06689    0.08001 =
         0.08372   -0.01420   -0.01276   -0.01726
O1B   3    1.251611   -0.046817    0.334800    11.00000    0.06790    0.07458 =
         0.05716   -0.01077    0.01018   -0.00074
O1A   3    1.024312    0.409878    0.289927    11.00000    0.06276    0.05921 =
         0.06400   -0.00480    0.00124    0.00113
O2B   3    0.780978   -0.035193    0.657448    11.00000    0.08507    0.07260 =
         0.04931    0.00764    0.00001    0.01964
C5B   1    0.870883   -0.063542    0.578981    11.00000    0.07204    0.04741 =
         0.06068    0.00434    0.00573   -0.00133
AFIX  23
H5BA  2    0.809091   -0.118706    0.562535    11.00000   -1.20000
H5BB  2    1.022161   -0.071801    0.586421    11.00000   -1.20000
AFIX   0
O2A   3    1.501838    0.087891    0.296101    11.00000    0.07820    0.06054 =
         0.07104    0.00791    0.01916    0.01165
C5A   1    1.399969    0.167183    0.318687    11.00000    0.07297    0.07004 =
         0.04823    0.00607    0.00523    0.01609
AFIX  23
H5AA  2    1.449571    0.186457    0.374970    11.00000   -1.20000
H5AB  2    1.248107    0.158174    0.322263    11.00000   -1.20000
AFIX   0
C3B   1    0.831825    0.001763    0.509069    11.00000    0.04257    0.05536 =
         0.05118   -0.00357   -0.00567    0.00396
AFIX  13
H3BA  2    0.682348    0.017213    0.501494    11.00000   -1.20000
AFIX   0
C4A   1    1.135384    0.332580    0.310258    11.00000    0.06882    0.05788 =
         0.04834    0.00278    0.00252    0.00535
AFIX  23
H4AA  2    1.038166    0.283947    0.307805    11.00000   -1.20000
H4AB  2    1.189668    0.336456    0.368932    11.00000   -1.20000
AFIX   0
C4B   1    1.132123   -0.065722    0.410689    11.00000    0.07299    0.05659 =
         0.05829   -0.00654   -0.00283    0.00699
AFIX  23
H4BA  2    1.226066   -0.066680    0.460426    11.00000   -1.20000
H4BB  2    1.068882   -0.122747    0.405082    11.00000   -1.20000
AFIX   0
C2B   1    0.958410    0.000957    0.425676    11.00000    0.05229    0.05779 =
         0.04861   -0.00272   -0.00114    0.00649
AFIX  13
H2BB  2    0.876672    0.015926    0.373801    11.00000   -1.20000
AFIX   0
C3A   1    1.447319    0.234912    0.252096    11.00000    0.04653    0.05836 =
         0.05937    0.00180    0.00531   -0.00165
AFIX  13
H3AA  2    1.598341    0.243230    0.239882    11.00000   -1.20000
AFIX   0
C1A   1    1.305185    0.251793    0.177841    11.00000    0.05395    0.05336 =
         0.04484    0.00361    0.00328   -0.00136
C2A   1    1.316206    0.316620    0.249017    11.00000    0.06022    0.04736 =
         0.04968   -0.00144    0.00426   -0.00614
AFIX  13
H2AB  2    1.397322    0.368776    0.234420    11.00000   -1.20000
AFIX   0
C1B   1    0.981802    0.073410    0.489705    11.00000    0.05267    0.04502 =
         0.04812    0.00298    0.00059   -0.00077
H4    2    1.094682    0.447759    0.302415    11.00000    0.04696
H3    2    0.858849   -0.053963    0.697200    11.00000    0.06043
H2    2    1.423930    0.050644    0.309679    11.00000    0.06752
H1    2    1.181461   -0.062905    0.291629    11.00000    0.06581
HKLF 4
REM  shelxl in P2(1)2(1)2(1)
REM R1 =  0.0384 for   1969 Fo > 4sig(Fo)  and  0.0592 for all   2627 data
REM    181 parameters refined using      0 restraints
END
WGHT      0.0358      0.0000
REM Highest difference peak  0.173,  deepest hole -0.169,  1-sigma level  0.038
Q1    1   1.2898  0.2440  0.0743  11.00000  0.05    0.17
Q2    1   0.7956  0.0871  0.4437  11.00000  0.05    0.17
Q3    1   1.5197  0.2737  0.1246  11.00000  0.05    0.16
Q4    1   1.1212  0.1682  0.5332  11.00000  0.05    0.16
Q5    1   1.4719  0.1177  0.3059  11.00000  0.05    0.14
Q6    1   1.0013  0.0422  0.6657  11.00000  0.05    0.14
Q7    1   0.8946  0.0421  0.5208  11.00000  0.05    0.13
Q8    1   0.7409 -0.0800  0.7561  11.00000  0.05    0.12
Q9    1   0.5219 -0.0590  0.4607  11.00000  0.05    0.12
Q10   1   1.3453  0.2005  0.2160  11.00000  0.05    0.12
Q11   1   0.5785  0.0202  0.5377  11.00000  0.05    0.12
Q12   1   0.4900 -0.0394  0.5788  11.00000  0.05    0.12
Q13   1   0.9579  0.2397  0.2813  11.00000  0.05    0.12
Q14   1   0.6686 -0.0263  0.4665  11.00000  0.05    0.11
Q15   1   0.8545  0.0035  0.6869  11.00000  0.05    0.11
Q16   1   0.9616  0.2903  0.2671  11.00000  0.05    0.11
Q17   1   1.1308  0.2071  0.0683  11.00000  0.05    0.11
Q18   1   1.2670  0.3118  0.0209  11.00000  0.05    0.11
Q19   1   1.1675  0.1665  0.2810  11.00000  0.05    0.11
Q20   1   1.7053  0.3398  0.2593  11.00000  0.05    0.11
Q21   1   0.8608  0.1926  0.2189  11.00000  0.05    0.11
Q22   1   1.1049 -0.0159  0.6368  11.00000  0.05    0.11
Q23   1   1.7541  0.3019  0.2567  11.00000  0.05    0.11
Q24   1   1.2004  0.0162  0.5723  11.00000  0.05    0.11
Q25   1   0.9132 -0.0074  0.6623  11.00000  0.05    0.11
Q26   1   0.7611  0.1837  0.5113  11.00000  0.05    0.10
Q27   1   1.3203  0.2821  0.1347  11.00000  0.05    0.10
Q28   1   0.9966  0.1653  0.3979  11.00000  0.05    0.10
Q29   1   1.1072  0.2154  0.4453  11.00000  0.05    0.10
Q30   1   1.0392  0.0715  0.4324  11.00000  0.05    0.10
Q31   1   0.8032 -0.0506  0.6223  11.00000  0.05    0.10
Q32   1   1.0506 -0.0190  0.7071  11.00000  0.05    0.10
Q33   1   1.2521  0.0950  0.2939  11.00000  0.05    0.10
Q34   1   1.0433 -0.1390  0.4932  11.00000  0.05    0.10
Q35   1   1.2636  0.1614  0.3796  11.00000  0.05    0.10
Q36   1   1.2109 -0.1220  0.5804  11.00000  0.05    0.10
Q37   1   1.4910  0.4184  0.1421  11.00000  0.05    0.10
Q38   1   1.4696  0.0758  0.2425  11.00000  0.05    0.10
Q39   1   1.6970  0.2999  0.1328  11.00000  0.05    0.10
Q40   1   1.0888  0.0450  0.2938  11.00000  0.05    0.10
;
data_global
_journal_date_recd_electronic     2012-12-17
_journal_date_accepted     2013-01-04
_journal_name_full     'Acta Crystallographica, Section E'
_journal_year     2013
_journal_volume     69
_journal_issue      2
_journal_page_first     o225
_journal_page_last     o225
_journal_paper_category     QO
_journal_paper_doi     10.1107/S1600536813000366
_journal_coeditor_code     LD2090
_publ_contact_author_name     'Mohammed H. Kailani'
_publ_contact_author_address
;
Department of Chemistry, The University of Jordan, Amman 11942, Jordan
;
_publ_contact_author_email     'kailani@ju.edu.jo'
_publ_contact_author_fax     '+9625348932'
_publ_contact_author_phone     '+962 777492874'
_publ_section_title
;
[(1<i>R</i>,3<i>S</i>)-2,2-Dichloro-3-(hydroxymethyl)cyclopropyl]methanol
;
loop_
    _publ_author_name
    _publ_author_footnote
    _publ_author_address
    'Kailani, Mohammed H.' .
;
Department of Chemistry, The University of Jordan, Amman 11942, Jordan
;
