# Supplementary material for: [(1R,3S)-2,2-Dichloro-3-(hy­droxy­meth­yl)cyclo­prop­yl]methanol
Source: Acta Crystallogr Sect E Struct Rep Online. 2013 Jan 12;69(Pt 2):o225. doi: 10.1107/S1600536813000366 (PMC3569760; doi:10.1107/S1600536813000366)
Supplement: Supplementary file 2 [file e-69-0o225-Isup2.hkl]

# 
# h,k,l, Fc-squared, Fo-squared, sigma(Fo-squared) and status flag 
# 
data_I
_shelx_title ' shelxl in P2(1)2(1)2(1)' 
_shelx_refln_list_code          4 
_shelx_F_calc_maximum      124.70 
_exptl_crystal_F_000       704.00 
_reflns_d_resolution_high  0.8409 
 
loop_ 
 _symmetry_equiv_pos_as_xyz 
 'x, y, z' 
 '-x+1/2, -y, z+1/2' 
 '-x, y+1/2, -z+1/2' 
 'x+1/2, -y+1/2, -z' 
 
_cell_length_a     6.3110 
_cell_length_b    15.4290 
_cell_length_c    15.4330 
_cell_angle_alpha  90.000 
_cell_angle_beta   90.000 
_cell_angle_gamma  90.000 
 
_shelx_F_squared_multiplier     1.000 
 
loop_ 
 _refln_index_h 
 _refln_index_k 
 _refln_index_l 
 _refln_F_squared_calc 
 _refln_F_squared_meas 
 _refln_F_squared_sigma 
 _refln_observed_status 
   2   0   0      453.08      436.45     18.61 o 
   4   0   0       24.86       11.50     12.47 o 
   6   0   0       59.74       65.85     17.45 o 
   1   1   0       18.15       20.11      1.70 o 
   2   1   0     2348.64     2279.82     64.04 o 
   3   1   0     1545.56     1506.83     44.58 o 
   4   1   0       73.58       62.19      3.54 o 
   5   1   0      136.42      129.08      7.62 o 
   6   1   0       32.54       27.56      6.93 o 
   7   1   0       50.30       14.35     15.10 o 
   1   2   0       91.04      100.78      3.14 o 
   2   2   0     3855.76     3751.66     63.51 o 
   3   2   0     1304.83     1402.83     32.72 o 
   4   2   0     1858.62     1933.54     36.92 o 
   5   2   0       18.00       17.13      4.80 o 
   6   2   0      173.68      162.29     18.60 o 
   7   2   0       91.28       90.94     17.49 o 
   1   3   0      256.77      252.63      3.94 o 
   2   3   0     3592.58     3421.79     44.33 o 
   3   3   0       78.11       87.55      4.88 o 
   4   3   0      228.69      234.81     17.61 o 
   5   3   0      161.88      171.74     24.78 o 
   6   3   0      200.45      198.16     18.20 o 
   7   3   0       13.38       21.86     15.73 o 
   0   4   0     1020.33     1014.43     30.98 o 
   1   4   0    15122.74    14446.63    383.29 o 
   2   4   0       14.44       10.39      1.82 o 
   3   4   0       23.95       26.94      3.89 o 
   4   4   0        5.26       -1.30      4.98 o 
   5   4   0      580.54      583.00     20.62 o 
   6   4   0       30.78       10.01      7.68 o 
   7   4   0        1.11        4.89     21.26 o 
   1   5   0     6737.41     6575.39     76.32 o 
   2   5   0      137.49      148.33      4.60 o 
   3   5   0      310.24      297.48      6.62 o 
   4   5   0      370.78      386.75     19.81 o 
   5   5   0      139.77      145.72      9.93 o 
   6   5   0        1.79       -1.63      9.06 o 
   7   5   0       13.91       -0.66     11.34 o 
   0   6   0      506.34      442.79     13.90 o 
   1   6   0     2608.98     2569.67     29.78 o 
   2   6   0       83.60      110.21      7.16 o 
   3   6   0      197.50      200.10      5.31 o 
   4   6   0     1882.60     2158.70    105.61 o 
   5   6   0       87.90       78.06      8.89 o 
   6   6   0       23.51       34.34     10.65 o 
   7   6   0       10.64        5.87     19.06 o 
   1   7   0     1650.96     1662.24     25.69 o 
   2   7   0      257.90      260.23      6.92 o 
   3   7   0      502.21      514.39     11.19 o 
   4   7   0      150.58      135.69      9.60 o 
   5   7   0       33.86       33.53      8.17 o 
   6   7   0        6.47       17.30      9.80 o 
   0   8   0     8925.13     8756.49    169.81 o 
   1   8   0       42.24       37.98      2.42 o 
   2   8   0        5.09        4.05      2.22 o 
   3   8   0      414.28      408.32     10.21 o 
   4   8   0       94.93       97.73      7.97 o 
   5   8   0       10.46        8.24      8.41 o 
   6   8   0       74.41       83.05     15.12 o 
   1   9   0      111.42      111.99      5.08 o 
   2   9   0      184.97      190.51      5.35 o 
   3   9   0       59.79       61.80      4.19 o 
   4   9   0       39.13       37.03      6.90 o 
   5   9   0      116.07      108.32     11.25 o 
   6   9   0       61.58       89.23     11.12 o 
   0  10   0      492.57      525.25     21.13 o 
   1  10   0        2.82        2.62      3.92 o 
   2  10   0      948.56      958.44     17.99 o 
   3  10   0      275.37      258.30     18.17 o 
   4  10   0       28.20       21.98      6.23 o 
   5  10   0       27.86       27.68      8.48 o 
   6  10   0        7.59        0.52     10.76 o 
   1  11   0       39.44       47.05      5.54 o 
   2  11   0       98.93       95.24      9.35 o 
   3  11   0       20.05       15.82      4.47 o 
   4  11   0        3.67        1.04      6.85 o 
   5  11   0       25.50       16.77      8.63 o 
   6  11   0        5.51        9.75     17.60 o 
   0  12   0     1978.95     2031.93     62.39 o 
   1  12   0      161.63      143.99      9.19 o 
   2  12   0        2.35        7.38      5.35 o 
   3  12   0      154.37      171.35     13.91 o 
   4  12   0       20.94       25.83     10.60 o 
   5  12   0       59.86       53.93     14.78 o 
   1  13   0        0.04       -1.84      4.44 o 
   2  13   0        4.09       12.74      5.35 o 
   3  13   0      221.85      218.15     41.60 o 
   4  13   0       14.04       30.02     10.93 o 
   5  13   0        2.20       -3.48     11.33 o 
   0  14   0       20.49       17.30     10.56 o 
   1  14   0       68.48       53.48      8.15 o 
   2  14   0       83.75       84.32      9.04 o 
   3  14   0      197.96      205.45     34.55 o 
   4  14   0       53.50       53.60     13.19 o 
   1  15   0       46.89       41.82      8.38 o 
   2  15   0       20.32       18.31     14.88 o 
   3  15   0        5.91       11.59     19.06 o 
   4  15   0       94.29       99.88     33.73 o 
   0  16   0       22.16       25.77     13.13 o 
   1  16   0        5.36        4.77      9.93 o 
   2  16   0        0.66        7.84     12.44 o 
   3  16   0       28.08       10.42     22.14 o 
   1  17   0       93.23      113.73     15.01 o 
   2  17   0       17.40       20.11     30.80 o 
   0  18   0       12.14       -2.73     14.07 o 
   1  18   0       27.05        5.32     14.02 o 
   1   0   1       66.84       64.35      2.27 o 
   2   0   1     1146.84     1093.03     16.60 o 
   3   0   1      423.99      451.44      9.01 o 
   4   0   1      338.55      354.64     29.64 o 
   5   0   1      420.66      477.70     50.67 o 
   6   0   1      137.85      149.58     11.56 o 
   7   0   1       16.12       11.53     13.20 o 
  -7   1   1        8.11       17.25     13.92 o 
  -6   1   1       74.47       78.07     12.65 o 
  -5   1   1      391.06      383.17     11.02 o 
  -4   1   1       28.04       32.62      3.45 o 
  -3   1   1     4759.65     4944.40     77.93 o 
  -2   1   1      562.09      570.41     21.07 o 
  -1   1   1     8721.48     8725.36    127.46 o 
   0   1   1        0.66       -1.13      1.44 o 
   1   1   1     8708.00     8776.19    274.00 o 
   2   1   1      571.28      548.73     10.76 o 
   3   1   1     4760.38     4779.35    112.21 o 
   4   1   1       30.81       26.00      6.47 o 
   5   1   1      388.90      395.48     15.15 o 
   6   1   1       75.24       63.82      8.05 o 
   7   1   1        7.36       -5.96     12.60 o 
  -7   2   1        6.97       19.15     14.52 o 
  -6   2   1       66.13       93.97     25.15 o 
  -5   2   1       52.82       55.32      3.76 o 
  -4   2   1      198.31      181.61     18.41 o 
  -3   2   1     1702.36     1651.75     27.49 o 
  -2   2   1     1550.96     1581.06     28.10 o 
  -1   2   1      347.64      318.23     20.16 o 
   0   2   1       10.91       16.85      1.67 o 
   1   2   1      358.77      322.84     36.22 o 
   2   2   1     1509.48     1544.09     26.25 o 
   3   2   1     1698.82     1725.64     29.21 o 
   4   2   1      194.00      178.35      9.50 o 
   5   2   1       54.02       57.23      8.20 o 
   6   2   1       67.74       48.83      7.59 o 
   7   2   1        6.42       -5.36     15.11 o 
  -7   3   1       11.58       15.56     13.03 o 
  -6   3   1       45.09       45.58      7.10 o 
  -5   3   1       73.09       87.32      7.71 o 
  -4   3   1      593.55      624.69     20.10 o 
  -3   3   1       80.32       77.07      4.39 o 
  -2   3   1      314.66      302.71     28.55 o 
  -1   3   1    12317.75    11869.15    330.24 o 
   0   3   1     6773.68     6792.34     68.68 o 
   1   3   1    12365.29    12162.05    236.78 o 
   2   3   1      294.05      281.63      5.97 o 
   3   3   1       86.67       85.49      4.41 o 
   4   3   1      581.66      597.97     28.99 o 
   5   3   1       74.18       63.89      9.04 o 
   6   3   1       42.83       41.64      9.30 o 
   7   3   1       11.83       28.49     14.45 o 
  -7   4   1       16.75        3.44     13.27 o 
  -6   4   1      196.16      175.19     13.12 o 
  -5   4   1      106.36       95.23      9.02 o 
  -4   4   1      223.82      215.40      5.66 o 
  -3   4   1      114.90      119.76      4.64 o 
  -2   4   1      396.56      415.17      7.91 o 
  -1   4   1     4537.17     4488.19     58.02 o 
   0   4   1     1652.95     1568.91     19.68 o 
   1   4   1     4489.10     4464.86     88.51 o 
   2   4   1      404.86      430.41      9.54 o 
   3   4   1      116.81      109.50      4.89 o 
   4   4   1      226.92      216.56     24.46 o 
   5   4   1      108.20      103.07      9.60 o 
   6   4   1      198.20      168.81     12.78 o 
   7   4   1       16.24       17.19     13.87 o 
  -7   5   1       83.19       70.87     22.81 o 
  -6   5   1       75.67       65.72     14.14 o 
  -5   5   1       14.20       18.37      7.41 o 
  -4   5   1      523.94      531.64     16.91 o 
  -3   5   1      246.32      263.01      6.78 o 
  -2   5   1      791.38      831.29     11.91 o 
  -1   5   1     3488.19     3382.96     40.59 o 
   0   5   1     5420.67     5494.53     56.87 o 
   1   5   1     3542.88     3517.08     40.47 o 
   2   5   1      825.65      869.57     17.02 o 
   3   5   1      246.68      219.42      6.81 o 
   4   5   1      538.50      530.43     27.67 o 
   5   5   1       12.57        5.23      6.40 o 
   6   5   1       76.59       87.84     10.40 o 
   7   5   1       86.35      106.48     22.88 o 
  -7   6   1       14.76       -7.51     15.82 o 
  -6   6   1       24.62       15.71      8.15 o 
  -5   6   1       43.54       39.28      7.52 o 
  -4   6   1      115.47      122.19      5.31 o 
  -3   6   1       71.47       73.35      6.74 o 
  -2   6   1     5662.08     5778.66     70.17 o 
  -1   6   1     1974.72     1950.88     26.59 o 
   0   6   1      128.29      128.91      2.77 o 
   1   6   1     1978.05     1915.55     23.28 o 
   2   6   1     5700.11     5692.87     71.95 o 
   3   6   1       72.94       61.73      4.17 o 
   4   6   1      116.45      105.12      8.77 o 
   5   6   1       42.88       35.75      7.20 o 
   6   6   1       25.09       27.45      9.07 o 
   7   6   1       14.69        8.13     14.57 o 
  -6   7   1       21.14       15.55      8.85 o 
  -5   7   1       87.17       89.62      9.23 o 
  -4   7   1      469.81      453.79     13.58 o 
  -3   7   1      590.16      607.79     14.13 o 
  -2   7   1      662.54      624.46      9.82 o 
  -1   7   1      574.11      584.20      8.09 o 
   0   7   1       13.89       14.88      1.08 o 
   1   7   1      557.54      559.47      7.63 o 
   2   7   1      665.58      679.50     10.83 o 
   3   7   1      596.12      629.62     13.68 o 
   4   7   1      480.69      450.38     25.41 o 
   5   7   1       93.55       85.28     10.56 o 
   6   7   1       20.84       17.54      8.39 o 
  -6   8   1       45.89       42.91      9.94 o 
  -5   8   1       92.85       99.57     10.50 o 
  -4   8   1      213.59      196.06     10.48 o 
  -3   8   1       79.53       79.62      4.51 o 
  -2   8   1      467.21      451.94      9.14 o 
  -1   8   1     2253.62     2190.62     34.64 o 
   0   8   1      516.46      501.18      8.20 o 
   1   8   1     2257.24     2244.11     31.33 o 
   2   8   1      470.84      471.42      9.64 o 
   3   8   1       77.66       76.31      5.20 o 
   4   8   1      213.78      206.80     13.44 o 
   5   8   1       91.40       73.20     10.48 o 
   6   8   1       45.83       62.79     11.10 o 
  -6   9   1       11.63       15.49      9.49 o 
  -5   9   1      107.15       94.69      9.72 o 
  -4   9   1      132.30      123.23      7.46 o 
  -3   9   1      127.45      112.72     10.76 o 
  -2   9   1      329.22      325.61      7.35 o 
  -1   9   1      871.59      910.02     21.91 o 
   0   9   1     1124.46     1177.14     33.18 o 
   1   9   1      883.76      940.97     17.07 o 
   2   9   1      328.82      306.34     11.84 o 
   3   9   1      126.79      117.80      6.52 o 
   4   9   1      131.01      118.24      7.77 o 
   5   9   1      106.14      109.74     10.15 o 
   6   9   1       11.53       10.32      9.34 o 
  -6  10   1       28.37       39.92     10.07 o 
  -5  10   1       19.53       26.42      8.94 o 
  -4  10   1      104.79      102.24      9.78 o 
  -3  10   1      962.69      964.50     35.93 o 
  -2  10   1      301.49      295.88     10.20 o 
  -1  10   1      428.92      429.76      9.06 o 
   0  10   1       56.50       51.14      6.04 o 
   1  10   1      433.68      431.60      8.67 o 
   2  10   1      306.60      324.01     14.28 o 
   3  10   1      966.52      964.04     27.42 o 
   4  10   1      106.21       86.44      9.75 o 
   5  10   1       19.65       14.77      9.66 o 
   6  10   1       27.53       14.37     11.99 o 
  -5  11   1        8.85       12.22      8.85 o 
  -4  11   1       23.27       27.18      8.52 o 
  -3  11   1      218.39      199.84     12.66 o 
  -2  11   1       41.33       41.42      3.11 o 
  -1  11   1      489.23      494.99     17.15 o 
   0  11   1      633.76      690.85     19.34 o 
   1  11   1      477.76      485.35     12.53 o 
   2  11   1       41.50       44.88     11.07 o 
   3  11   1      218.63      215.10      8.54 o 
   4  11   1       21.82       26.81      8.07 o 
   5  11   1        8.49        5.66      9.28 o 
  -5  12   1       20.33       17.04     16.86 o 
  -4  12   1       96.50      112.59     10.20 o 
  -3  12   1      306.10      336.30     20.63 o 
  -2  12   1      176.00      162.85      9.30 o 
  -1  12   1      149.18      145.08      5.91 o 
   0  12   1      199.61      193.67     12.45 o 
   1  12   1      149.88      140.11      4.79 o 
   2  12   1      172.07      147.35      9.43 o 
   3  12   1      305.55      331.55     13.90 o 
   4  12   1       97.75       97.67      9.01 o 
   5  12   1       20.93       12.99     11.27 o 
  -5  13   1       33.48       38.47     13.30 o 
  -4  13   1       67.60       56.48     12.58 o 
  -3  13   1        6.70       14.56     19.72 o 
  -2  13   1      118.15      112.08     10.51 o 
  -1  13   1      120.74      120.61      5.11 o 
   0  13   1     1317.32     1399.58     40.75 o 
   1  13   1      119.95      132.94      8.50 o 
   2  13   1      118.51      111.10     18.38 o 
   3  13   1        6.40       11.08      9.61 o 
   4  13   1       67.56       68.92     12.61 o 
   5  13   1       33.34       48.05     14.28 o 
  -4  14   1       19.94       38.85     12.86 o 
  -3  14   1        3.31       -3.32     11.30 o 
  -2  14   1      173.49      177.93     10.91 o 
  -1  14   1       87.38      101.08      9.22 o 
   0  14   1       10.33       15.36      8.46 o 
   1  14   1       89.57      124.47     18.59 o 
   2  14   1      173.81      177.57     12.09 o 
   3  14   1        3.16       10.77      8.35 o 
   4  14   1       19.57       37.39     10.90 o 
  -4  15   1       59.96       65.85     26.11 o 
  -3  15   1        5.11       16.13     19.06 o 
  -2  15   1      129.58      182.00     16.02 o 
  -1  15   1       40.50       47.34      9.06 o 
   0  15   1        5.81       -1.60      7.80 o 
   1  15   1       42.56       43.95     11.01 o 
   2  15   1      133.24      183.48     20.09 o 
   3  15   1        5.18        1.33     11.30 o 
   4  15   1       59.52       73.62     26.25 o 
  -3  16   1        9.40        2.78     15.11 o 
  -2  16   1      140.61      181.71     20.82 o 
  -1  16   1      101.84       90.83     10.88 o 
   0  16   1        3.66        6.01      9.39 o 
   1  16   1      101.21       85.62     13.83 o 
   2  16   1      138.01      129.65     18.67 o 
   3  16   1        9.45        4.30     16.21 o 
  -2  17   1        5.38       -6.69     15.18 o 
  -1  17   1       73.65       58.72     12.39 o 
   0  17   1       11.80        1.80     10.65 o 
   1  17   1       74.17       73.63     17.11 o 
   2  17   1        5.43       25.37     17.28 o 
  -1  18   1       17.72        6.97     10.90 o 
   0  18   1       10.73       22.07     11.79 o 
   1  18   1       17.24       16.90     13.13 o 
   0   0   2      210.46      177.19      6.80 o 
   1   0   2       88.29       89.21      6.69 o 
   2   0   2     1424.60     1503.82     24.02 o 
   3   0   2     2230.30     2204.10     57.89 o 
   4   0   2      512.55      496.70     35.31 o 
   5   0   2      113.47      107.01     10.22 o 
   6   0   2       20.59       17.73      8.61 o 
   7   0   2       14.44       30.13     16.42 o 
  -7   1   2       21.34       15.79     12.87 o 
  -6   1   2      123.57      106.46      9.86 o 
  -5   1   2       23.74       14.96      9.58 o 
  -4   1   2      819.13      837.05     29.84 o 
  -3   1   2     1285.69     1307.03     23.37 o 
  -2   1   2     2770.12     2628.23     44.16 o 
  -1   1   2      258.79      255.82      6.59 o 
   0   1   2       51.29       46.82      3.18 o 
   1   1   2      251.14      247.16     10.37 o 
   2   1   2     2719.02     2601.76     40.50 o 
   3   1   2     1265.65     1243.06     29.08 o 
   4   1   2      808.17      780.22     22.07 o 
   5   1   2       22.35       14.67      4.89 o 
   6   1   2      121.89      117.91     10.01 o 
   7   1   2       20.57       24.42     18.26 o 
  -7   2   2       18.14       13.26     14.66 o 
  -6   2   2       22.32       22.02     25.74 o 
  -5   2   2      156.71      146.53     10.87 o 
  -4   2   2       49.35       57.31     10.97 o 
  -3   2   2      618.93      595.11     27.53 o 
  -2   2   2    10851.01    11032.73    162.67 o 
  -1   2   2    15549.37    15781.06    280.66 o 
   0   2   2     3435.32     3592.55     48.95 o 
   1   2   2    15548.57    15398.28    320.79 o 
   2   2   2    10907.13    10960.21    161.53 o 
   3   2   2      667.21      648.25     25.39 o 
   4   2   2       44.66       53.16      8.17 o 
   5   2   2      159.69      142.34     12.82 o 
   6   2   2       23.54       34.40     15.71 o 
   7   2   2       17.43        5.05     14.07 o 
  -7   3   2       60.75       41.81     16.13 o 
  -6   3   2       19.31        8.87     11.51 o 
  -5   3   2       87.76       83.38      5.53 o 
  -4   3   2      155.88      138.77     10.28 o 
  -3   3   2     1559.28     1611.21     44.40 o 
  -2   3   2      503.19      463.19     10.99 o 
  -1   3   2      742.38      667.27     25.92 o 
   0   3   2        2.18        3.67      1.68 o 
   1   3   2      776.88      740.92     12.72 o 
   2   3   2      517.71      472.86     11.33 o 
   3   3   2     1553.10     1554.88     30.13 o 
   4   3   2      156.85      152.25      8.76 o 
   5   3   2       85.63       72.55      8.09 o 
   6   3   2       16.79       13.52      9.06 o 
   7   3   2       59.93       46.15     15.56 o 
  -7   4   2       30.10       32.85     15.79 o 
  -6   4   2       41.56       68.42     14.25 o 
  -5   4   2      775.14      864.49     22.00 o 
  -4   4   2     1182.61     1270.73     33.58 o 
  -3   4   2     1560.12     1489.33     28.77 o 
  -2   4   2     2457.65     2420.40     37.43 o 
  -1   4   2       91.13      103.20      3.03 o 
   0   4   2       49.94       45.68      2.39 o 
   1   4   2       92.62      112.77      5.32 o 
   2   4   2     2414.63     2386.17     50.67 o 
   3   4   2     1543.03     1552.66     25.52 o 
   4   4   2     1186.25     1137.18     41.84 o 
   5   4   2      769.84      836.77     28.59 o 
   6   4   2       43.96       42.24     10.77 o 
   7   4   2       29.17       31.17     14.95 o 
  -7   5   2       10.54       16.18     13.53 o 
  -6   5   2        7.30        7.56     13.20 o 
  -5   5   2      124.30      121.69      8.17 o 
  -4   5   2      129.60      116.93      6.66 o 
  -3   5   2      906.13      925.33     22.90 o 
  -2   5   2      454.08      465.69      7.89 o 
  -1   5   2     4577.08     4577.55     58.96 o 
   0   5   2     1242.74     1151.14     21.05 o 
   1   5   2     4605.39     4391.06    135.30 o 
   2   5   2      465.44      480.59     10.21 o 
   3   5   2      894.96      893.99     18.20 o 
   4   5   2      127.95      111.69      7.41 o 
   5   5   2      127.74      136.90      9.95 o 
   6   5   2        7.29       11.51      8.21 o 
   7   5   2       11.00        7.61     13.02 o 
  -7   6   2        8.85       31.16     14.30 o 
  -6   6   2       37.71       28.98      9.02 o 
  -5   6   2       34.87       40.20      8.06 o 
  -4   6   2      275.75      252.08     12.79 o 
  -3   6   2      831.45      887.89     20.72 o 
  -2   6   2     3597.03     3734.12     46.31 o 
  -1   6   2      384.98      377.33      7.79 o 
   0   6   2       59.62       69.38      2.24 o 
   1   6   2      382.12      371.36      6.34 o 
   2   6   2     3617.76     3639.91     49.33 o 
   3   6   2      824.03      823.90     16.23 o 
   4   6   2      288.16      267.75     22.32 o 
   5   6   2       33.68       40.78      9.26 o 
   6   6   2       38.08       35.44      9.37 o 
   7   6   2        8.57        4.37     24.78 o 
  -6   7   2        1.73       -2.73      8.15 o 
  -5   7   2      121.20      102.82      9.54 o 
  -4   7   2      108.24      104.38      6.69 o 
  -3   7   2      564.72      561.53     20.04 o 
  -2   7   2     1199.78     1203.23     20.64 o 
  -1   7   2      764.49      804.19     13.55 o 
   0   7   2      168.58      163.12      3.96 o 
   1   7   2      771.25      788.37     12.15 o 
   2   7   2     1176.81     1165.92     25.00 o 
   3   7   2      567.33      587.70     22.27 o 
   4   7   2      107.12      105.50      8.83 o 
   5   7   2      123.36      123.02     11.46 o 
   6   7   2        1.73        7.58      8.87 o 
  -6   8   2       55.17       42.31     10.82 o 
  -5   8   2      131.57      113.54     11.01 o 
  -4   8   2       70.37       56.74      5.78 o 
  -3   8   2      441.78      499.60     15.13 o 
  -2   8   2       42.52       44.65      2.98 o 
  -1   8   2      894.58      955.60     13.41 o 
   0   8   2       25.37       23.07      1.64 o 
   1   8   2      856.89      888.21     15.80 o 
   2   8   2       43.96       40.38      4.02 o 
   3   8   2      423.88      437.13     13.80 o 
   4   8   2       70.88       62.08      8.07 o 
   5   8   2      129.24      131.94     11.42 o 
   6   8   2       54.22       58.95     10.57 o 
  -6   9   2       11.43       13.89     13.53 o 
  -5   9   2       27.70       15.08      9.51 o 
  -4   9   2      448.84      454.50     26.87 o 
  -3   9   2      163.69      165.49      7.73 o 
  -2   9   2      334.04      343.60      7.67 o 
  -1   9   2      349.77      347.11     10.60 o 
   0   9   2      270.15      255.63      5.61 o 
   1   9   2      339.53      345.51      8.81 o 
   2   9   2      335.35      356.57      8.35 o 
   3   9   2      166.40      173.38     13.47 o 
   4   9   2      448.10      460.91     28.01 o 
   5   9   2       29.42       29.21      8.93 o 
   6   9   2       12.02       20.71      9.53 o 
  -6  10   2       14.67       21.36     10.84 o 
  -5  10   2       85.44       91.88     10.83 o 
  -4  10   2       20.15       25.16      6.64 o 
  -3  10   2      114.43      120.83      7.14 o 
  -2  10   2      706.08      742.32     19.81 o 
  -1  10   2      878.53      860.72     38.75 o 
   0  10   2      236.44      218.13      5.72 o 
   1  10   2      882.41      945.12     19.24 o 
   2  10   2      709.90      740.35     14.73 o 
   3  10   2      120.42      127.42      6.86 o 
   4  10   2       19.93       18.15      6.89 o 
   5  10   2       85.48       99.48     12.85 o 
   6  10   2       14.60       19.26     14.09 o 
  -5  11   2       28.62       17.26     10.04 o 
  -4  11   2        7.93        4.40      7.98 o 
  -3  11   2      170.49      149.59     10.67 o 
  -2  11   2       37.91       33.78      5.59 o 
  -1  11   2       36.69       32.62      3.70 o 
   0  11   2      425.89      473.96     15.19 o 
   1  11   2       36.46       28.34      3.57 o 
   2  11   2       37.94       36.87      5.10 o 
   3  11   2      171.60      175.83      8.14 o 
   4  11   2        7.76       12.86      7.36 o 
   5  11   2       29.25       45.99      8.91 o 
  -5  12   2        1.27       -3.75     13.85 o 
  -4  12   2       11.52       11.95      7.55 o 
  -3  12   2      208.52      225.37     11.25 o 
  -2  12   2      254.31      253.05      8.35 o 
  -1  12   2      259.28      270.67     12.44 o 
   0  12   2      136.37      123.21      9.51 o 
   1  12   2      258.97      261.93     12.14 o 
   2  12   2      249.17      235.78     20.38 o 
   3  12   2      209.54      207.34     10.90 o 
   4  12   2       11.64       13.36     11.30 o 
   5  12   2        0.99        3.73     11.29 o 
  -5  13   2       15.02        4.39     18.99 o 
  -4  13   2       25.13       36.66     19.06 o 
  -3  13   2       42.29       37.13     23.54 o 
  -2  13   2      177.80      183.88     11.11 o 
  -1  13   2       19.92       25.33      3.87 o 
   0  13   2      184.51      202.15     10.80 o 
   1  13   2       22.01       20.52      2.80 o 
   2  13   2      177.03      168.20     11.00 o 
   3  13   2       42.22       36.69     19.87 o 
   4  13   2       24.39       21.75     12.04 o 
   5  13   2       14.42       16.46     13.29 o 
  -4  14   2       51.59       38.88     12.58 o 
  -3  14   2       27.67       19.73      8.96 o 
  -2  14   2       17.83       17.34      6.00 o 
  -1  14   2      415.48      433.90     17.09 o 
   0  14   2      360.03      326.57     14.30 o 
   1  14   2      416.13      381.21     27.68 o 
   2  14   2       17.53       12.36      6.73 o 
   3  14   2       28.49       30.89      9.04 o 
   4  14   2       51.48       74.48     38.06 o 
  -4  15   2       15.14       23.32     21.85 o 
  -3  15   2       35.79       61.60     29.48 o 
  -2  15   2       27.95       32.91     10.16 o 
  -1  15   2       40.99       27.98      8.85 o 
   0  15   2       24.36       23.70     10.73 o 
   1  15   2       39.30       56.77     14.41 o 
   2  15   2       27.54       61.00     18.48 o 
   3  15   2       35.76       76.18     16.04 o 
   4  15   2       14.78       11.59     23.17 o 
  -3  16   2       17.78        1.82     14.91 o 
  -2  16   2       46.21       44.55     10.94 o 
  -1  16   2       14.99        9.50     10.41 o 
   0  16   2        6.05       15.59     10.72 o 
   1  16   2       14.61       23.41     13.08 o 
   2  16   2       44.99       33.08     16.87 o 
   3  16   2       17.28        7.63     12.20 o 
  -2  17   2       13.31        2.63      9.69 o 
  -1  17   2      131.32      109.40     18.11 o 
   0  17   2       38.55       58.92     13.19 o 
   1  17   2      132.38      129.78     15.92 o 
   2  17   2       13.59       12.85     24.12 o 
  -1  18   2        9.90       15.56     15.30 o 
   0  18   2       58.08       41.99     12.79 o 
   1  18   2        9.47        5.15     12.12 o 
   1   0   3      152.47      153.56      4.71 o 
   2   0   3      326.50      333.13     11.35 o 
   3   0   3       42.36       48.32      4.23 o 
   4   0   3      128.70      132.51      7.34 o 
   5   0   3       92.18       70.86     16.90 o 
   6   0   3       50.79       56.52      7.76 o 
   7   0   3       30.15       42.15     13.93 o 
  -7   1   3       10.26       -3.62     13.53 o 
  -6   1   3      164.57      146.19     13.71 o 
  -5   1   3       57.36       60.82      6.41 o 
  -4   1   3      272.73      295.27     15.82 o 
  -3   1   3      119.78      111.85     14.01 o 
  -2   1   3      355.01      358.32     11.47 o 
  -1   1   3    13459.92    13511.44    257.48 o 
   0   1   3     6521.44     6468.13     93.91 o 
   1   1   3    13443.90    13383.87    306.09 o 
   2   1   3      369.92      337.53     10.61 o 
   3   1   3      108.02      108.82      5.11 o 
   4   1   3      277.16      292.31     23.34 o 
   5   1   3       55.12       54.56      6.84 o 
   6   1   3      160.84      142.44     10.93 o 
   7   1   3       11.24        9.48     20.38 o 
  -7   2   3        9.69       21.48     16.45 o 
  -6   2   3       10.92       27.55     13.01 o 
  -5   2   3      194.43      158.42     10.70 o 
  -4   2   3      913.64      973.28     34.65 o 
  -3   2   3      904.03      890.69     18.46 o 
  -2   2   3      201.87      204.71      6.70 o 
  -1   2   3      895.35      816.40     70.93 o 
   0   2   3       12.02        7.00      1.71 o 
   1   2   3      889.07      773.87     70.53 o 
   2   2   3      202.70      178.44     14.20 o 
   3   2   3      903.73      899.39     20.37 o 
   4   2   3      924.37     1018.69     67.67 o 
   5   2   3      192.51      194.44     11.37 o 
   6   2   3       10.87       10.15      8.36 o 
   7   2   3        9.54       15.04     12.98 o 
  -7   3   3       16.67       33.27     27.72 o 
  -6   3   3       37.17       26.12     11.68 o 
  -5   3   3      326.80      359.05     19.45 o 
  -4   3   3      568.73      611.13     35.99 o 
  -3   3   3      455.90      442.90     55.75 o 
  -2   3   3     3078.91     3279.32    108.18 o 
  -1   3   3    12061.37    12363.67    179.62 o 
   0   3   3       41.94       37.79      3.77 o 
   1   3   3    12065.23    12529.59    202.29 o 
   2   3   3     3073.65     3050.68     48.73 o 
   3   3   3      451.49      412.43     10.55 o 
   4   3   3      575.19      583.14     65.08 o 
   5   3   3      332.57      324.53     15.40 o 
   6   3   3       38.55       35.57      8.42 o 
   7   3   3       17.26       11.58     14.53 o 
  -7   4   3       18.86       25.25     14.30 o 
  -6   4   3       22.13       18.60     12.96 o 
  -5   4   3      118.87      105.37     22.81 o 
  -4   4   3      205.76      194.90     14.97 o 
  -3   4   3      539.23      566.71     15.51 o 
  -2   4   3     1926.22     1768.44     80.45 o 
  -1   4   3      636.00      659.31     13.16 o 
   0   4   3     1815.57     1755.15     69.36 o 
   1   4   3      656.42      645.82     13.11 o 
   2   4   3     1915.83     1958.91     32.09 o 
   3   4   3      528.05      524.14     15.99 o 
   4   4   3      204.85      184.47     16.49 o 
   5   4   3      115.75       96.00     12.77 o 
   6   4   3       21.61       19.45      8.18 o 
   7   4   3       18.61        2.93     13.03 o 
  -7   5   3        7.46        2.23     14.07 o 
  -6   5   3       43.58       25.57     11.30 o 
  -5   5   3      571.00      563.64     29.96 o 
  -4   5   3      465.57      476.38     19.59 o 
  -3   5   3      560.62      570.28     11.52 o 
  -2   5   3     2191.10     2274.93     39.87 o 
  -1   5   3      558.85      589.48     12.59 o 
   0   5   3     1724.37     1846.62     30.71 o 
   1   5   3      543.73      570.08      9.79 o 
   2   5   3     2153.88     2176.64     51.16 o 
   3   5   3      591.70      538.25     34.04 o 
   4   5   3      465.87      414.16     38.30 o 
   5   5   3      572.81      541.26     30.71 o 
   6   5   3       43.04       41.01      9.23 o 
   7   5   3        7.48        2.40     15.00 o 
  -6   6   3       26.70       27.87     11.80 o 
  -5   6   3       42.20       34.05     10.79 o 
  -4   6   3      373.44      412.65     17.01 o 
  -3   6   3      640.20      621.39     22.02 o 
  -2   6   3      375.45      368.61      9.82 o 
  -1   6   3     1465.87     1503.40     22.44 o 
   0   6   3      385.55      397.30      6.78 o 
   1   6   3     1471.56     1480.44     21.06 o 
   2   6   3      368.04      365.42      7.90 o 
   3   6   3      637.02      626.83     16.00 o 
   4   6   3      374.25      356.38     15.28 o 
   5   6   3       42.63       45.56      8.77 o 
   6   6   3       27.50       20.46     13.19 o 
  -6   7   3       58.19       72.17     13.97 o 
  -5   7   3      137.10      122.27     10.66 o 
  -4   7   3      671.35      696.18     25.13 o 
  -3   7   3      699.69      661.42     30.25 o 
  -2   7   3     1156.90     1218.11     18.72 o 
  -1   7   3      925.33      993.83     22.08 o 
   0   7   3     3394.06     3404.80     42.02 o 
   1   7   3      926.06      981.58     29.15 o 
   2   7   3     1177.76     1240.78     22.40 o 
   3   7   3      678.33      680.10     26.12 o 
   4   7   3      643.94      650.85     24.36 o 
   5   7   3      137.18      153.25     11.61 o 
   6   7   3       57.32       51.86     10.25 o 
  -6   8   3       38.98       47.71     12.29 o 
  -5   8   3       44.13       56.80     10.40 o 
  -4   8   3       25.71       20.45      5.71 o 
  -3   8   3      134.53      133.63      9.87 o 
  -2   8   3      173.88      177.31      5.33 o 
  -1   8   3      602.58      631.45     11.20 o 
   0   8   3     3713.09     3617.63     45.87 o 
   1   8   3      586.97      587.13     10.37 o 
   2   8   3      175.39      185.62      5.61 o 
   3   8   3      135.29      126.98      6.22 o 
   4   8   3       24.11       18.89      6.44 o 
   5   8   3       45.05       48.06      9.19 o 
   6   8   3       39.14       34.55      9.48 o 
  -6   9   3       50.66       48.60     15.24 o 
  -5   9   3      157.14      189.99     13.82 o 
  -4   9   3      138.46      144.80      8.60 o 
  -3   9   3      121.22      127.16      9.10 o 
  -2   9   3      399.93      363.57     10.45 o 
  -1   9   3      956.34      975.12     17.80 o 
   0   9   3      161.56      167.91      4.46 o 
   1   9   3      953.75      962.29     15.30 o 
   2   9   3      388.63      359.65      8.93 o 
   3   9   3      122.45      121.59      9.79 o 
   4   9   3      142.76      151.92     10.65 o 
   5   9   3      155.43      166.76     18.82 o 
   6   9   3       48.69       28.91      9.66 o 
  -6  10   3        8.97       14.45     27.79 o 
  -5  10   3       24.63       26.27      9.42 o 
  -4  10   3      186.12      217.58     13.26 o 
  -3  10   3       77.53       79.79      9.78 o 
  -2  10   3      378.62      394.99      9.56 o 
  -1  10   3      106.91      100.57      4.47 o 
   0  10   3      821.73      868.68     14.02 o 
   1  10   3      104.39      112.69      7.57 o 
   2  10   3      382.83      397.31     10.13 o 
   3  10   3       76.58       63.14      5.21 o 
   4  10   3      183.76      175.28     13.94 o 
   5  10   3       25.08       17.17      9.84 o 
   6  10   3        9.10        1.27     10.14 o 
  -5  11   3       10.42        4.01     10.92 o 
  -4  11   3       15.47       11.84      9.96 o 
  -3  11   3      155.27      149.13      8.30 o 
  -2  11   3      856.61      856.71     17.24 o 
  -1  11   3     2085.90     2105.30     80.32 o 
   0  11   3        1.50        2.67      2.05 o 
   1  11   3     2084.92     2167.71     41.14 o 
   2  11   3      863.46      862.89     17.48 o 
   3  11   3      151.60      160.60      8.41 o 
   4  11   3       16.02       13.65      6.44 o 
   5  11   3       10.47       10.48      8.68 o 
  -5  12   3       37.93       28.05     14.91 o 
  -4  12   3       19.70       15.33      7.04 o 
  -3  12   3       57.16       62.74     10.65 o 
  -2  12   3      182.60      174.77     17.85 o 
  -1  12   3      250.68      236.27     14.34 o 
   0  12   3      595.81      604.43     18.63 o 
   1  12   3      252.73      225.06     10.97 o 
   2  12   3      179.80      169.70     15.96 o 
   3  12   3       57.63       74.16     10.28 o 
   4  12   3       18.15       13.27      9.97 o 
   5  12   3       38.79       47.70     17.53 o 
  -5  13   3       91.61       95.34     23.17 o 
  -4  13   3       96.24      111.29     26.99 o 
  -3  13   3       59.04       55.68      8.87 o 
  -2  13   3      156.03      117.02      9.52 o 
  -1  13   3      205.15      202.44      8.52 o 
   0  13   3       59.01       64.62     10.01 o 
   1  13   3      213.92      220.01     16.51 o 
   2  13   3      155.55      138.16     14.67 o 
   3  13   3       58.66       53.28     12.61 o 
   4  13   3       95.02       97.11     16.87 o 
   5  13   3       91.03       95.25     16.28 o 
  -4  14   3        4.20       15.69     12.35 o 
  -3  14   3       66.24       43.10      8.65 o 
  -2  14   3        3.51        4.60      5.57 o 
  -1  14   3      124.92      142.11     15.05 o 
   0  14   3      132.25      163.34     13.93 o 
   1  14   3      122.75      142.82     16.89 o 
   2  14   3        3.60       -0.70      9.21 o 
   3  14   3       64.06       76.75     24.13 o 
   4  14   3        4.32       -2.15     11.66 o 
  -3  15   3       90.51       93.31     13.24 o 
  -2  15   3       28.61        8.93     12.47 o 
  -1  15   3       18.94       24.76     12.39 o 
   0  15   3      220.55      232.88     16.28 o 
   1  15   3       18.94       10.41     12.72 o 
   2  15   3       29.41       23.17     13.32 o 
   3  15   3       90.37      107.06     17.66 o 
   4  15   3       35.86       37.98     22.14 o 
  -2  16   3       39.78       49.02     13.61 o 
  -1  16   3      113.83      110.75     14.84 o 
   0  16   3       48.10       29.56     10.66 o 
   1  16   3      115.81      127.07     15.27 o 
   2  16   3       39.16       50.44     15.47 o 
   3  16   3        4.51       15.18     14.95 o 
  -2  17   3       28.15       25.98     14.32 o 
  -1  17   3       31.57       25.70     13.78 o 
   0  17   3       79.42       84.86     15.10 o 
   1  17   3       31.00       17.14     13.50 o 
   2  17   3       27.44       13.75     15.25 o 
   0  18   3       17.59        9.86     17.38 o 
   0   0   4      682.66      698.81     43.57 o 
   1   0   4    11720.12    12008.89    197.03 o 
   2   0   4      151.09      145.98     11.62 o 
   3   0   4        2.84       10.61      3.33 o 
   4   0   4       40.43       34.24      4.24 o 
   5   0   4      157.56      163.13     10.20 o 
   6   0   4      133.18      115.36      9.63 o 
   7   0   4        0.50        8.05     14.02 o 
  -7   1   4        5.57        5.22     13.96 o 
  -6   1   4       20.59       23.48      6.22 o 
  -5   1   4      828.74      802.94     57.46 o 
  -4   1   4      366.28      377.14     12.00 o 
  -3   1   4      456.52      442.81     11.39 o 
  -2   1   4     3491.88     3473.87     98.70 o 
  -1   1   4     7287.57     7075.77    150.03 o 
   0   1   4      246.21      233.87      9.24 o 
   1   1   4     7210.95     7312.28    139.22 o 
   2   1   4     3493.67     3386.15     59.55 o 
   3   1   4      466.52      480.96     15.37 o 
   4   1   4      367.18      372.78     13.44 o 
   5   1   4      826.09      784.27     89.84 o 
   6   1   4       20.62       12.25      8.39 o 
   7   1   4        5.75       42.53     20.20 o 
  -7   2   4       22.24       38.10     15.47 o 
  -6   2   4        9.23        5.64     13.32 o 
  -5   2   4      397.58      342.99     29.80 o 
  -4   2   4      565.39      592.29     46.64 o 
  -3   2   4     2296.28     2305.20     47.97 o 
  -2   2   4     1030.44     1022.26     25.81 o 
  -1   2   4      511.69      527.01     18.20 o 
   0   2   4        4.63        1.10      2.67 o 
   1   2   4      505.92      504.23     11.78 o 
   2   2   4     1050.93     1083.35     23.26 o 
   3   2   4     2287.34     2330.98     42.85 o 
   4   2   4      566.92      547.67     29.09 o 
   5   2   4      399.71      364.16     40.54 o 
   6   2   4       10.52        5.85      8.77 o 
   7   2   4       22.30       38.83     16.79 o 
  -7   3   4       73.91       85.50     18.98 o 
  -6   3   4       46.85       67.17     12.84 o 
  -5   3   4       11.42       27.28     12.39 o 
  -4   3   4      514.84      576.33     24.06 o 
  -3   3   4      621.88      574.13     29.40 o 
  -2   3   4      401.13      419.34     15.76 o 
  -1   3   4     2584.56     2523.92     43.09 o 
   0   3   4     6159.08     6007.25     98.47 o 
   1   3   4     2562.28     2502.55     43.79 o 
   2   3   4      408.03      414.50     14.02 o 
   3   3   4      623.01      609.05     19.73 o 
   4   3   4      507.60      520.56     24.40 o 
   5   3   4       11.28       11.75      7.37 o 
   6   3   4       46.44       41.79      9.78 o 
   7   3   4       73.61       80.47     29.99 o 
  -7   4   4       16.28       22.41     18.23 o 
  -6   4   4       31.40       48.56     12.42 o 
  -5   4   4       99.43       88.98     12.38 o 
  -4   4   4      159.14      187.30     39.10 o 
  -3   4   4      338.17      368.21     15.93 o 
  -2   4   4      271.16      282.89     10.87 o 
  -1   4   4      423.50      432.24      9.02 o 
   0   4   4      928.44     1011.07     17.66 o 
   1   4   4      423.94      426.16      7.51 o 
   2   4   4      273.61      279.56     16.81 o 
   3   4   4      335.51      312.89     10.15 o 
   4   4   4      164.10      168.82      8.30 o 
   5   4   4       99.66       94.77     12.62 o 
   6   4   4       32.62       41.91      8.83 o 
   7   4   4       16.63        9.68     20.25 o 
  -7   5   4       24.46       28.21     16.04 o 
  -6   5   4       75.28       48.55     19.21 o 
  -5   5   4       73.21       80.57     12.82 o 
  -4   5   4       49.64       52.76      8.30 o 
  -3   5   4      621.93      630.37     27.19 o 
  -2   5   4      452.45      464.41     14.93 o 
  -1   5   4     1132.80     1127.69     35.58 o 
   0   5   4    13454.02    13612.67    218.60 o 
   1   5   4     1136.17     1118.69     24.10 o 
   2   5   4      456.88      408.49     38.26 o 
   3   5   4      632.72      608.39     23.39 o 
   4   5   4       46.49       36.62      7.97 o 
   5   5   4       72.76       99.78     11.45 o 
   6   5   4       73.38      105.91     15.97 o 
   7   5   4       23.64       26.13     30.65 o 
  -6   6   4       54.21       65.26     13.53 o 
  -5   6   4      241.86      272.57     20.47 o 
  -4   6   4      374.93      368.07     22.83 o 
  -3   6   4      274.69      276.20     21.48 o 
  -2   6   4     1058.55     1102.28     19.58 o 
  -1   6   4      133.54      143.06      6.33 o 
   0   6   4       93.69       88.75      6.42 o 
   1   6   4      119.65      119.87      5.85 o 
   2   6   4     1040.93     1025.14     40.06 o 
   3   6   4      274.99      305.00     12.29 o 
   4   6   4      372.74      377.14     23.26 o 
   5   6   4      243.75      256.97     20.05 o 
   6   6   4       54.51       62.65     10.54 o 
  -6   7   4       27.92       24.08     12.89 o 
  -5   7   4       25.65       33.17     12.26 o 
  -4   7   4      123.77      156.84     11.51 o 
  -3   7   4      241.90      231.76     12.79 o 
  -2   7   4     1806.00     1742.96     85.93 o 
  -1   7   4     1146.31     1176.69     19.68 o 
   0   7   4      456.60      459.82      8.96 o 
   1   7   4     1144.34     1138.70     19.98 o 
   2   7   4     1793.98     1774.21     41.89 o 
   3   7   4      243.37      248.99     21.78 o 
   4   7   4      118.26      143.92     10.44 o 
   5   7   4       24.48       27.53      8.70 o 
   6   7   4       28.48       23.86     11.13 o 
  -6   8   4       29.81       33.33     13.77 o 
  -5   8   4       12.76       13.75     10.07 o 
  -4   8   4       46.65       49.91      7.20 o 
  -3   8   4      386.02      385.23     12.76 o 
  -2   8   4      675.89      659.92     19.20 o 
  -1   8   4     1207.15     1222.39     53.28 o 
   0   8   4       46.05       43.42      2.74 o 
   1   8   4     1204.27     1239.45     25.35 o 
   2   8   4      683.70      715.06     15.53 o 
   3   8   4      386.30      399.50     16.02 o 
   4   8   4       46.45       55.85      7.81 o 
   5   8   4       12.81       19.23      8.88 o 
   6   8   4       31.12       12.70     11.18 o 
  -6   9   4       26.40       40.26     15.55 o 
  -5   9   4       79.99       97.00     12.74 o 
  -4   9   4      140.11      127.22     10.61 o 
  -3   9   4      208.71      199.83      8.37 o 
  -2   9   4      263.48      272.21      7.92 o 
  -1   9   4      699.35      697.44     14.16 o 
   0   9   4      106.74      106.56      4.25 o 
   1   9   4      703.84      745.86     13.36 o 
   2   9   4      267.30      281.89      8.14 o 
   3   9   4      204.61      199.43      8.06 o 
   4   9   4      143.88      142.49     10.38 o 
   5   9   4       83.86      115.70     11.82 o 
   6   9   4       26.91       23.77     11.98 o 
  -6  10   4       17.12       13.59     11.88 o 
  -5  10   4       10.11       13.89      9.75 o 
  -4  10   4      342.45      374.43     20.26 o 
  -3  10   4       30.39       37.07      6.75 o 
  -2  10   4      291.08      335.54     14.54 o 
  -1  10   4      308.14      319.30      8.15 o 
   0  10   4      140.71      149.84      5.46 o 
   1  10   4      311.62      357.89     11.94 o 
   2  10   4      291.08      302.92     14.62 o 
   3  10   4       31.29       36.24      4.53 o 
   4  10   4      342.15      413.49     17.65 o 
   5  10   4       10.00       16.02      8.07 o 
   6  10   4       16.90        7.47     10.17 o 
  -5  11   4       12.23       13.56      9.75 o 
  -4  11   4       55.46       79.86     21.12 o 
  -3  11   4      268.83      277.87     12.98 o 
  -2  11   4       90.01       90.10      9.31 o 
  -1  11   4      335.62      353.02      9.74 o 
   0  11   4       16.97       16.40      2.22 o 
   1  11   4      331.14      344.30      7.95 o 
   2  11   4       90.59       84.15      4.52 o 
   3  11   4      264.09      248.01     22.66 o 
   4  11   4       57.82       80.82     14.94 o 
   5  11   4       12.17        1.61      8.29 o 
  -5  12   4        4.34      -14.66     16.13 o 
  -4  12   4       60.52       74.30     12.15 o 
  -3  12   4       55.17       48.35     16.94 o 
  -2  12   4      162.18      149.37     10.80 o 
  -1  12   4       79.95       89.96      4.17 o 
   0  12   4      963.54     1007.56     17.44 o 
   1  12   4       80.30       94.02     10.03 o 
   2  12   4      162.45      145.44      6.25 o 
   3  12   4       53.14       32.68      8.78 o 
   4  12   4       58.40       50.21     20.68 o 
   5  12   4        4.51        5.33     11.27 o 
  -5  13   4       61.84       48.55     19.21 o 
  -4  13   4        7.57       20.38     13.20 o 
  -3  13   4       48.90       50.97      8.14 o 
  -2  13   4      113.77      115.62     10.11 o 
  -1  13   4       35.43       35.18      9.65 o 
   0  13   4       39.85       36.45      5.27 o 
   1  13   4       36.47       31.41      5.37 o 
   2  13   4      112.65      128.45     11.71 o 
   3  13   4       46.56       48.50     17.34 o 
   4  13   4        7.82        0.80     12.44 o 
   5  13   4       61.54       62.90     19.14 o 
  -4  14   4       25.38       42.38     20.38 o 
  -3  14   4        9.79       17.24     14.74 o 
  -2  14   4       38.63       24.87      8.80 o 
  -1  14   4       11.95       19.06     12.44 o 
   0  14   4       24.58       30.46      9.76 o 
   1  14   4       12.36        8.87     13.12 o 
   2  14   4       37.39       34.97      9.56 o 
   3  14   4        9.96        6.88     10.94 o 
   4  14   4       25.26       19.37     12.98 o 
  -2  15   4      100.37      115.69     26.25 o 
  -1  15   4       16.48       16.13     14.81 o 
   0  15   4       50.52       34.84     19.51 o 
   1  15   4       17.45        7.84     11.98 o 
   2  15   4      102.16      110.67     17.09 o 
   3  15   4       27.45       35.38     29.18 o 
   4  15   4       36.50       35.64     26.98 o 
  -2  16   4        5.35        2.93     10.37 o 
  -1  16   4      161.83      152.78     17.67 o 
   0  16   4        5.14       -2.84     11.27 o 
   1  16   4      164.71      200.15     29.54 o 
   2  16   4        6.07        2.44     11.93 o 
   3  16   4       18.62       24.73     25.74 o 
  -2  17   4       18.11       21.20     13.71 o 
  -1  17   4       47.80       31.33     18.33 o 
   0  17   4      106.89      107.87     15.30 o 
   1  17   4       48.49       48.43     12.58 o 
   2  17   4       17.36       26.56     17.45 o 
   1   0   5     1813.25     1745.78     33.47 o 
   2   0   5     1528.18     1527.43     76.23 o 
   3   0   5      114.31      143.75     21.64 o 
   4   0   5      195.84      205.40     10.13 o 
   5   0   5       12.94       11.09      6.53 o 
   6   0   5        2.02       13.66      9.49 o 
   7   0   5      100.96      134.21     18.82 o 
  -7   1   5       26.39       25.39     15.99 o 
  -6   1   5      104.30      129.55     11.11 o 
  -5   1   5       29.04       25.64     15.55 o 
  -4   1   5       89.36       75.62      6.45 o 
  -3   1   5      338.82      415.53     23.49 o 
  -2   1   5     2216.61     2138.93     76.37 o 
  -1   1   5     4416.08     4197.20    187.53 o 
   0   1   5     6378.40     6673.81    156.36 o 
   1   1   5     4317.99     4233.95     62.50 o 
   2   1   5     2161.09     2048.64    130.64 o 
   3   1   5      330.53      308.85     12.19 o 
   4   1   5       87.89       92.50     21.71 o 
   5   1   5       28.03       28.30      5.26 o 
   6   1   5      103.01      109.62     10.87 o 
   7   1   5       26.99       47.19     15.79 o 
  -7   2   5       19.36       30.26     14.95 o 
  -6   2   5       28.83       31.90      7.39 o 
  -5   2   5       97.41      135.99     25.08 o 
  -4   2   5      922.15      894.24     89.04 o 
  -3   2   5      883.00      856.92     52.67 o 
  -2   2   5      535.82      517.23     18.04 o 
  -1   2   5     3045.01     2887.26     50.77 o 
   0   2   5     2287.75     2182.51     36.97 o 
   1   2   5     3033.00     3006.21     47.62 o 
   2   2   5      527.40      522.28     19.67 o 
   3   2   5      877.89      796.59     44.81 o 
   4   2   5      909.98      986.39     48.23 o 
   5   2   5       94.85       91.99      6.90 o 
   6   2   5       28.99       31.07      8.61 o 
   7   2   5       19.11       -0.40     16.94 o 
  -7   3   5        4.92       16.72     14.41 o 
  -6   3   5      102.80      131.49     15.66 o 
  -5   3   5       57.81       60.10     11.41 o 
  -4   3   5      265.77      252.91      8.87 o 
  -3   3   5      109.97      118.54     10.34 o 
  -2   3   5     1508.38     1522.92     33.51 o 
  -1   3   5      469.89      502.53     14.39 o 
   0   3   5     1945.56     2054.88     36.18 o 
   1   3   5      482.82      530.76     13.66 o 
   2   3   5     1575.87     1592.35     45.38 o 
   3   3   5      120.48      106.44      9.15 o 
   4   3   5      267.77      237.25     46.60 o 
   5   3   5       58.48       43.60      6.40 o 
   6   3   5      100.41      111.11     14.71 o 
   7   3   5        5.11        8.09     14.57 o 
  -7   4   5       17.43       21.59     15.02 o 
  -6   4   5       38.84       42.80     13.38 o 
  -5   4   5      199.97      189.12     16.02 o 
  -4   4   5       40.14       40.92     11.73 o 
  -3   4   5      681.23      757.25     51.96 o 
  -2   4   5     1138.93     1128.56     21.91 o 
  -1   4   5      655.50      597.02     68.07 o 
   0   4   5     1212.97     1253.53     33.46 o 
   1   4   5      647.40      621.62     41.48 o 
   2   4   5     1134.07     1092.04     20.93 o 
   3   4   5      670.64      624.99     23.51 o 
   4   4   5       38.95       37.10      6.31 o 
   5   4   5      206.85      184.99     11.95 o 
   6   4   5       37.93       40.02      9.70 o 
   7   4   5       17.29        5.14     14.51 o 
  -6   5   5       58.65       56.09     15.89 o 
  -5   5   5       23.72       31.30     10.88 o 
  -4   5   5      524.92      556.43     24.90 o 
  -3   5   5      560.79      577.90     19.87 o 
  -2   5   5     1430.29     1475.75     41.58 o 
  -1   5   5     2239.65     2370.56     54.16 o 
   0   5   5      170.01      173.92      7.35 o 
   1   5   5     2241.69     2375.84     33.31 o 
   2   5   5     1407.62     1388.64     50.16 o 
   3   5   5      558.86      571.85     31.17 o 
   4   5   5      522.54      469.07     71.34 o 
   5   5   5       24.70        3.48     12.23 o 
   6   5   5       60.55       65.12     10.37 o 
  -6   6   5       16.68       16.13     18.40 o 
  -5   6   5       53.81       39.42     10.87 o 
  -4   6   5       34.95       50.59     10.85 o 
  -3   6   5      458.00      441.93     21.16 o 
  -2   6   5      150.40      131.75     12.03 o 
  -1   6   5      996.34      999.24     33.79 o 
   0   6   5      864.25      860.70     14.77 o 
   1   6   5      994.87     1015.57     19.49 o 
   2   6   5      157.10      132.67      8.92 o 
   3   6   5      449.67      427.36     12.93 o 
   4   6   5       36.92       26.33      6.80 o 
   5   6   5       56.50       52.32      9.00 o 
   6   6   5       16.41       18.34      9.00 o 
  -6   7   5       76.73       48.02     15.65 o 
  -5   7   5       54.84       54.64     11.58 o 
  -4   7   5      306.68      273.83      9.44 o 
  -3   7   5     2803.01     2743.43     56.45 o 
  -2   7   5      227.72      226.24      6.97 o 
  -1   7   5       48.39       53.50      3.76 o 
   0   7   5       70.25       65.55      3.35 o 
   1   7   5       41.90       43.48      3.24 o 
   2   7   5      227.98      228.06      7.27 o 
   3   7   5     2797.88     2647.17    167.13 o 
   4   7   5      313.23      332.66     14.83 o 
   5   7   5       53.99       55.64     10.49 o 
   6   7   5       76.29       70.96     11.49 o 
  -6   8   5       17.24       11.87     11.94 o 
  -5   8   5       64.41       48.30     11.66 o 
  -4   8   5       77.93       71.36     12.05 o 
  -3   8   5      164.24      164.43      8.36 o 
  -2   8   5      244.70      251.41     13.26 o 
  -1   8   5       37.23       33.43      3.33 o 
   0   8   5     1433.14     1321.82     48.86 o 
   1   8   5       37.22       35.16      4.65 o 
   2   8   5      244.64      229.01      8.08 o 
   3   8   5      159.63      163.02     11.03 o 
   4   8   5       77.08      116.11     18.00 o 
   5   8   5       64.53       47.19      9.61 o 
   6   8   5       16.80       18.68      9.73 o 
  -6   9   5       40.93       38.98     16.15 o 
  -5   9   5      110.55      155.70     17.67 o 
  -4   9   5       74.71       74.95     10.70 o 
  -3   9   5      246.93      246.53     26.63 o 
  -2   9   5      366.07      353.54     13.92 o 
  -1   9   5     1311.32     1345.14     34.51 o 
   0   9   5     1137.81     1130.06     27.32 o 
   1   9   5     1310.72     1345.78     21.34 o 
   2   9   5      346.74      354.79      9.40 o 
   3   9   5      254.09      235.06     10.44 o 
   4   9   5       70.93       79.85      9.29 o 
   5   9   5      112.05       83.72     11.44 o 
   6   9   5       42.08       39.88     12.74 o 
  -5  10   5       18.49       29.55     26.40 o 
  -4  10   5      131.06      124.26     18.48 o 
  -3  10   5      153.90      151.36     11.66 o 
  -2  10   5      152.86      160.40      6.44 o 
  -1  10   5      135.49      126.00      5.07 o 
   0  10   5       18.88       21.03      3.15 o 
   1  10   5      137.86      136.31      5.00 o 
   2  10   5      155.46      173.90      6.73 o 
   3  10   5      153.84      128.75      6.50 o 
   4  10   5      137.77      146.43     17.14 o 
   5  10   5       19.20       15.09      9.55 o 
  -5  11   5       32.87       28.37     10.93 o 
  -4  11   5       50.29       53.43      9.73 o 
  -3  11   5      143.71      145.40     13.20 o 
  -2  11   5      676.69      748.86     43.99 o 
  -1  11   5      753.77      783.05     17.00 o 
   0  11   5       89.71       89.28      4.16 o 
   1  11   5      753.64      759.53     18.90 o 
   2  11   5      688.69      750.09     15.53 o 
   3  11   5      141.87      145.26     10.01 o 
   4  11   5       49.65       62.77      9.65 o 
   5  11   5       32.55       24.78     10.05 o 
  -5  12   5       44.52       59.84     20.68 o 
  -4  12   5       25.19       12.87     11.58 o 
  -3  12   5       32.03       30.95      8.07 o 
  -2  12   5       18.77       20.38      5.36 o 
  -1  12   5      143.53      132.73      9.32 o 
   0  12   5       86.31       86.79      6.64 o 
   1  12   5      143.97      139.78      4.73 o 
   2  12   5       19.19       22.99      5.07 o 
   3  12   5       31.63       47.11      6.44 o 
   4  12   5       25.38       25.23     11.39 o 
   5  12   5       44.91       51.62     14.08 o 
  -4  13   5       52.11       43.85     16.28 o 
  -3  13   5       32.41       46.52      9.74 o 
  -2  13   5       47.63       39.90      8.07 o 
  -1  13   5      258.08      297.27     14.75 o 
   0  13   5        2.23        3.83      2.41 o 
   1  13   5      253.41      276.52     12.07 o 
   2  13   5       50.41       49.78      7.58 o 
   3  13   5       32.26       50.24      9.90 o 
   4  13   5       53.49       75.27     12.57 o 
  -4  14   5       18.11       17.74     22.00 o 
  -3  14   5       38.46       37.70     11.24 o 
  -2  14   5       63.24       54.88     13.05 o 
  -1  14   5       41.04       39.47     10.65 o 
   0  14   5       10.16        8.20      9.00 o 
   1  14   5       40.97       34.79     10.15 o 
   2  14   5       61.42       78.54     15.55 o 
   3  14   5       38.72       20.40     18.74 o 
   4  14   5       17.40        5.64      9.42 o 
  -2  15   5       59.65       61.06     13.74 o 
  -1  15   5        4.55       11.14     11.34 o 
   0  15   5      127.21       88.72     13.76 o 
   1  15   5        4.26       -4.96     10.36 o 
   2  15   5       59.32       46.16     14.41 o 
   3  15   5      206.31      259.83     26.07 o 
  -2  16   5        9.42        2.79     10.85 o 
  -1  16   5        9.65      -15.89     17.91 o 
   0  16   5      109.32       98.34     13.17 o 
   1  16   5        9.48        8.28     10.73 o 
   2  16   5        9.36       15.82     15.51 o 
   3  16   5        3.62       16.69     19.62 o 
  -1  17   5       22.19       25.51     24.78 o 
   0  17   5       14.15       40.01     14.75 o 
   1  17   5       22.12       14.87     12.08 o 
   0   0   6      431.94      408.53     20.14 o 
   3   0   6      141.85      146.77     13.13 o 
   4   0   6      224.74      215.15     22.82 o 
   5   0   6        9.38        5.18     10.42 o 
   6   0   6       31.32       28.87      8.43 o 
   7   0   6        3.64       -1.83     11.96 o 
  -7   1   6       33.69       46.42     16.83 o 
  -6   1   6        5.90       -2.50     16.86 o 
  -5   1   6      287.49      293.16     28.32 o 
  -4   1   6      770.08      786.53     28.15 o 
  -3   1   6      342.53      302.98     37.44 o 
  -2   1   6     2844.18     2842.38     69.02 o 
  -1   1   6     1537.19     1490.48     59.49 o 
   0   1   6       45.09       44.89      5.57 o 
   1   1   6     1532.58     1525.99     25.67 o 
   2   1   6     2846.86     2851.45     52.98 o 
   3   1   6      346.03      334.45     24.08 o 
   4   1   6      783.83      751.86     53.28 o 
   5   1   6      280.62      250.40     44.17 o 
   6   1   6        5.83        5.04      9.57 o 
   7   1   6       33.15       23.01     20.53 o 
  -7   2   6        1.47      -16.68     13.98 o 
  -6   2   6       15.49        9.10     15.48 o 
  -5   2   6      148.08      146.16     24.21 o 
  -4   2   6      221.70      206.96     30.74 o 
  -3   2   6      525.91      598.58     62.73 o 
  -2   2   6     2552.23     2453.56     46.13 o 
  -1   2   6      172.23      172.76      7.54 o 
   0   2   6      502.90      528.37     24.13 o 
   1   2   6      171.38      179.82      8.11 o 
   2   2   6     2517.44     2535.80     54.30 o 
   3   2   6      535.30      568.52     17.94 o 
   4   2   6      215.12      190.36     11.10 o 
   5   2   6      146.97      131.02     11.59 o 
   6   2   6       15.54       15.95     10.72 o 
   7   2   6        1.38       10.11     13.20 o 
  -6   3   6       32.52       45.59     14.30 o 
  -5   3   6       41.06       19.10     10.15 o 
  -4   3   6      626.15      600.86     24.68 o 
  -3   3   6      789.85      868.66     31.12 o 
  -2   3   6      863.32      903.05     33.64 o 
  -1   3   6     1757.67     1743.45     32.75 o 
   0   3   6     1231.11     1171.61     35.90 o 
   1   3   6     1778.65     1785.58     39.70 o 
   2   3   6      857.58      857.35     23.64 o 
   3   3   6      800.63      841.67     23.85 o 
   4   3   6      634.87      620.10     64.05 o 
   5   3   6       37.81       36.56     10.76 o 
   6   3   6       32.66       33.15      9.63 o 
  -6   4   6      176.37      195.10     18.44 o 
  -5   4   6       23.12       16.86     10.22 o 
  -4   4   6       94.66      109.42     10.92 o 
  -3   4   6       74.12       72.04      6.30 o 
  -2   4   6     2299.04     2418.75     41.21 o 
  -1   4   6      281.83      309.46     15.93 o 
   0   4   6       56.84       50.13      3.72 o 
   1   4   6      300.66      316.13      7.29 o 
   2   4   6     2325.11     2447.44     50.99 o 
   3   4   6       78.32       63.33     16.35 o 
   4   4   6       93.53       99.24     16.72 o 
   5   4   6       23.48       22.75      8.44 o 
   6   4   6      177.57      203.04     15.04 o 
  -6   5   6       27.96       14.67     12.68 o 
  -5   5   6      161.66      161.40     22.30 o 
  -4   5   6      162.71      176.79      8.52 o 
  -3   5   6      995.44     1062.20     53.56 o 
  -2   5   6      192.96      175.94     10.68 o 
  -1   5   6      697.29      621.64     36.59 o 
   0   5   6     2579.33     2183.27    249.12 o 
   1   5   6      696.32      631.16     10.65 o 
   2   5   6      192.34      190.68     16.64 o 
   3   5   6      997.99     1030.32    119.23 o 
   4   5   6      166.08      158.09     15.71 o 
   5   5   6      161.75      156.75     12.12 o 
   6   5   6       28.09       27.76     11.63 o 
  -6   6   6       38.26       47.11     27.20 o 
  -5   6   6       32.89       22.10     12.37 o 
  -4   6   6      529.01      569.08     17.44 o 
  -3   6   6      480.38      461.43     17.05 o 
  -2   6   6       53.32       45.50      6.61 o 
  -1   6   6      232.43      215.17      7.41 o 
   0   6   6     2708.12     2830.60     41.88 o 
   1   6   6      237.21      225.81      6.16 o 
   2   6   6       52.24       35.39      4.81 o 
   3   6   6      475.06      456.73     21.34 o 
   4   6   6      526.72      591.55     21.72 o 
   5   6   6       30.34       22.86      9.27 o 
   6   6   6       38.62       42.89     10.76 o 
  -6   7   6       16.58       -7.87     12.39 o 
  -5   7   6       15.30       24.02     10.85 o 
  -4   7   6      123.74      114.13      7.33 o 
  -3   7   6      387.46      418.80     13.03 o 
  -2   7   6      448.80      468.71     23.23 o 
  -1   7   6      440.69      410.74     14.75 o 
   0   7   6      170.97      185.56      7.34 o 
   1   7   6      433.56      401.93     15.60 o 
   2   7   6      455.33      456.66     11.97 o 
   3   7   6      380.03      395.35     31.49 o 
   4   7   6      130.02      110.52     10.54 o 
   5   7   6       13.28       64.47    113.22 o 
   6   7   6       16.00        8.55     10.40 o 
  -6   8   6      179.56      197.31     20.88 o 
  -5   8   6       12.39        9.75     10.81 o 
  -4   8   6       41.04       44.37     11.88 o 
  -3   8   6       36.14       33.50      9.53 o 
  -2   8   6      745.82      673.97     49.14 o 
  -1   8   6      185.27      180.56     11.58 o 
   0   8   6      330.50      332.63      7.55 o 
   1   8   6      175.75      178.58     10.46 o 
   2   8   6      744.27      723.09     20.73 o 
   3   8   6       36.31       32.76      6.15 o 
   4   8   6       36.77       27.98      8.42 o 
   5   8   6       12.33       18.56      9.27 o 
   6   8   6      178.35      181.44     16.07 o 
  -6   9   6        7.48       15.30     12.90 o 
  -5   9   6      115.05      141.21     17.63 o 
  -4   9   6       56.55       86.32     17.60 o 
  -3   9   6       77.27       86.29      7.77 o 
  -2   9   6      125.02      127.41      6.83 o 
  -1   9   6       67.84       56.84      4.59 o 
   0   9   6      297.90      300.20      7.52 o 
   1   9   6       71.69       75.07      4.16 o 
   2   9   6      124.96      127.49     10.63 o 
   3   9   6       77.29       82.69      7.70 o 
   4   9   6       55.80       69.08     10.46 o 
   5   9   6      115.51      110.46     12.71 o 
   6   9   6        7.56        3.02     11.76 o 
  -5  10   6       68.03       77.88     13.30 o 
  -4  10   6       80.45       72.86     12.61 o 
  -3  10   6       27.04       17.75      5.87 o 
  -2  10   6      547.90      564.87     39.02 o 
  -1  10   6      440.53      431.15     22.87 o 
   0  10   6       35.89       35.39      3.70 o 
   1  10   6      443.98      448.47     10.64 o 
   2  10   6      542.23      540.54     20.09 o 
   3  10   6       25.74       33.14      7.81 o 
   4  10   6       78.79       69.83      9.12 o 
   5  10   6       67.97       76.95     11.69 o 
  -5  11   6       15.28       17.00     10.85 o 
  -4  11   6       67.08       71.10     13.01 o 
  -3  11   6       37.71       37.21      5.38 o 
  -2  11   6      207.87      214.22      8.13 o 
  -1  11   6       57.77       58.95      4.99 o 
   0  11   6        3.31        4.29      3.16 o 
   1  11   6       56.54       51.78      4.08 o 
   2  11   6      207.40      198.88     13.15 o 
   3  11   6       38.03       28.15      6.44 o 
   4  11   6       65.96       79.82      9.29 o 
   5  11   6       15.53       -1.48      8.86 o 
  -5  12   6       50.60       56.90     22.00 o 
  -4  12   6       50.80       39.18     12.47 o 
  -3  12   6        8.33        0.30      5.52 o 
  -2  12   6       52.92       59.36      6.53 o 
  -1  12   6      173.44      179.89     16.90 o 
   0  12   6       10.63        7.67      3.27 o 
   1  12   6      181.81      174.83      7.94 o 
   2  12   6       53.75       59.12      8.74 o 
   3  12   6        8.22        4.70      6.13 o 
   4  12   6       50.78       54.32     12.15 o 
   5  12   6       50.23       35.21     14.43 o 
  -4  13   6        4.35       -2.93     14.81 o 
  -3  13   6       19.99       28.26      9.91 o 
  -2  13   6       53.46       49.21      8.87 o 
  -1  13   6       66.40       59.11      6.53 o 
   0  13   6       31.92       36.53      9.02 o 
   1  13   6       64.41       61.69      5.73 o 
   2  13   6       52.23       49.70      9.36 o 
   3  13   6       20.21        3.20     11.27 o 
   4  13   6        4.11       16.63     12.04 o 
  -4  14   6       21.01       10.41     20.68 o 
  -3  14   6       32.16       40.19      9.83 o 
  -2  14   6      109.45      102.02     12.61 o 
  -1  14   6      117.45      102.89     17.53 o 
   0  14   6      452.20      495.65     23.09 o 
   1  14   6      118.19      123.59     15.30 o 
   2  14   6      111.23      111.58     46.79 o 
   3  14   6       33.80       49.72     20.53 o 
   4  14   6       20.66       23.31     14.47 o 
  -2  15   6       11.22        7.66     13.27 o 
  -1  15   6       30.15       28.91     15.40 o 
   0  15   6       31.23       30.07     10.83 o 
   1  15   6       29.64       47.33     12.83 o 
   2  15   6       11.39       34.15     21.26 o 
   3  15   6       32.51       57.81     16.26 o 
  -2  16   6       71.68       71.04     14.67 o 
  -1  16   6        8.32       10.30     12.58 o 
   0  16   6       33.85       35.84     13.99 o 
   1  16   6        8.72        0.33     11.24 o 
   2  16   6       72.18       77.54     19.05 o 
  -1  17   6        5.67       -6.78     20.56 o 
   0  17   6       62.76       57.82     13.96 o 
   1  17   6        5.55       16.82     11.13 o 
   1   0   7     2540.43     2512.99     77.65 o 
   2   0   7     2829.68     2898.15     77.65 o 
   3   0   7      149.06      145.92     10.77 o 
   4   0   7       25.92       18.71     17.60 o 
   5   0   7      374.43      409.22     32.58 o 
   6   0   7       45.74       56.37     14.41 o 
  -6   1   7        4.26       -0.74     12.60 o 
  -5   1   7       31.39       17.75     13.20 o 
  -4   1   7      110.83      109.20      9.02 o 
  -3   1   7      560.72      583.49     59.94 o 
  -2   1   7      564.69      542.41     14.82 o 
  -1   1   7      425.10      408.32     18.66 o 
   0   1   7      119.62      109.63     10.05 o 
   1   1   7      442.41      433.04     11.39 o 
   2   1   7      576.07      535.76     15.24 o 
   3   1   7      563.11      593.74     30.78 o 
   4   1   7      108.27       90.10      8.62 o 
   5   1   7       31.35       10.41     14.81 o 
   6   1   7        4.54        6.21     13.02 o 
  -6   2   7       11.91        5.89     22.00 o 
  -5   2   7       38.07       20.59     11.30 o 
  -4   2   7     1068.79      961.86     45.59 o 
  -3   2   7      113.18      137.22     14.67 o 
  -2   2   7     1206.41     1191.04     93.68 o 
  -1   2   7     2922.35     2987.26     54.99 o 
   0   2   7     1642.16     1536.35     41.41 o 
   1   2   7     2941.01     2959.99     64.48 o 
   2   2   7     1190.70     1235.31     45.66 o 
   3   2   7      111.63      111.96     29.27 o 
   4   2   7     1060.16     1002.16    125.09 o 
   5   2   7       38.27       23.02     11.25 o 
   6   2   7       12.39       35.67     11.53 o 
  -6   3   7       20.84       10.58     12.76 o 
  -5   3   7       58.77       63.59     13.93 o 
  -4   3   7      391.35      406.18     22.83 o 
  -3   3   7      966.81      937.18     87.37 o 
  -2   3   7     1045.37     1051.41     39.82 o 
  -1   3   7     1070.82     1167.25     24.37 o 
   0   3   7     2691.67     2538.56     60.02 o 
   1   3   7     1059.65     1152.39     20.46 o 
   2   3   7     1038.21     1182.37     30.26 o 
   3   3   7      965.44     1033.30    163.35 o 
   4   3   7      394.00      410.25     44.77 o 
   5   3   7       60.22       65.97     12.55 o 
   6   3   7       20.53       22.13     12.20 o 
  -6   4   7      104.20       91.99     16.77 o 
  -5   4   7       43.24       33.99     12.85 o 
  -4   4   7       44.95       58.92     10.04 o 
  -3   4   7      816.36      815.30     28.39 o 
  -2   4   7      402.68      400.21     13.79 o 
  -1   4   7      117.70      113.40      6.37 o 
   0   4   7     4984.72     5079.43     78.80 o 
   1   4   7      117.60      121.52      4.45 o 
   2   4   7      411.21      350.54     17.40 o 
   3   4   7      837.67      840.73     46.75 o 
   4   4   7       49.08       32.66     11.37 o 
   5   4   7       40.44       39.42     22.66 o 
   6   4   7      105.43      111.37     20.65 o 
  -6   5   7       70.73       73.84     15.04 o 
  -5   5   7      205.28      185.16     18.51 o 
  -4   5   7      435.06      433.08     24.29 o 
  -3   5   7     1192.36     1218.39     32.88 o 
  -2   5   7      366.80      399.62     16.28 o 
  -1   5   7      206.84      211.78      9.15 o 
   0   5   7      125.49      133.84      7.38 o 
   1   5   7      202.15      204.96      6.16 o 
   2   5   7      366.70      385.34     10.02 o 
   3   5   7     1202.03     1183.87     40.13 o 
   4   5   7      439.24      482.12     24.96 o 
   5   5   7      199.46      220.90     14.17 o 
   6   5   7       72.16       81.82     26.37 o 
  -6   6   7       58.76       76.56     14.97 o 
  -5   6   7       43.64       42.78     12.29 o 
  -4   6   7       43.35       49.28      8.07 o 
  -3   6   7     1064.40     1125.29     47.14 o 
  -2   6   7      204.97      182.09      9.09 o 
  -1   6   7      764.92      755.82     20.93 o 
   0   6   7      549.59      544.25     13.10 o 
   1   6   7      767.16      748.07     14.10 o 
   2   6   7      205.21      185.29      7.07 o 
   3   6   7     1073.26     1164.32     61.63 o 
   4   6   7       40.57       42.96     10.77 o 
   5   6   7       41.67       59.32     11.53 o 
   6   6   7       56.91       56.21     13.36 o 
  -6   7   7       48.21       50.63     14.85 o 
  -5   7   7       53.38       56.41     13.67 o 
  -4   7   7       97.68       95.30     10.41 o 
  -3   7   7      947.06      951.92     26.70 o 
  -2   7   7       75.23       96.92     12.98 o 
  -1   7   7      662.25      639.08     25.48 o 
   0   7   7      159.79      121.77     12.49 o 
   1   7   7      670.26      635.76     22.25 o 
   2   7   7       77.28       88.88     13.19 o 
   3   7   7      931.91      870.46     43.15 o 
   4   7   7       99.25      104.68      9.52 o 
   5   7   7       56.62       39.38     10.93 o 
   6   7   7       48.94       56.09     12.13 o 
  -6   8   7       27.07       58.92     18.48 o 
  -5   8   7       13.49       27.16     11.70 o 
  -4   8   7       66.22       56.56     10.19 o 
  -3   8   7      185.49      204.46      9.93 o 
  -2   8   7      246.25      262.52     13.18 o 
  -1   8   7     1097.68     1033.47     27.89 o 
   0   8   7      445.72      419.54     11.44 o 
   1   8   7     1096.72     1009.02     43.09 o 
   2   8   7      246.13      233.40      8.77 o 
   3   8   7      191.46      185.61     23.77 o 
   4   8   7       64.98       63.19     10.04 o 
   5   8   7       12.88       31.38      9.41 o 
   6   8   7       27.17       30.47     11.94 o 
  -5   9   7       33.13       52.94     20.68 o 
  -4   9   7       14.00        7.33     11.88 o 
  -3   9   7      160.71      161.61     13.28 o 
  -2   9   7      452.96      482.93     16.17 o 
  -1   9   7      455.57      463.84     12.11 o 
   0   9   7      211.17      201.40     10.06 o 
   1   9   7      455.12      445.93     12.52 o 
   2   9   7      459.61      425.30     12.33 o 
   3   9   7      157.81      149.64     19.80 o 
   4   9   7       13.73       16.02      8.63 o 
   5   9   7       33.98       40.81     12.07 o 
  -5  10   7       20.00       20.15     11.96 o 
  -4  10   7      141.76      146.09     16.62 o 
  -3  10   7      118.43      108.53     12.47 o 
  -2  10   7      293.11      330.78     15.34 o 
  -1  10   7       81.82       74.53     11.45 o 
   0  10   7      474.62      436.79     23.19 o 
   1  10   7       80.89       72.35      4.43 o 
   2  10   7      291.02      286.47     14.85 o 
   3  10   7      122.60      137.92      9.67 o 
   4  10   7      143.00      169.79     13.95 o 
   5  10   7       20.09       24.11     11.82 o 
  -5  11   7       34.81       24.78     11.85 o 
  -4  11   7       55.96       44.10     11.16 o 
  -3  11   7       48.11       51.74     10.19 o 
  -2  11   7      133.25      145.46     23.76 o 
  -1  11   7       56.79       62.67      9.60 o 
   0  11   7        2.47       -1.92      3.22 o 
   1  11   7       63.93       59.24      8.09 o 
   2  11   7      133.08      143.22      9.61 o 
   3  11   7       47.86       64.63     10.04 o 
   4  11   7       55.95       62.62     10.81 o 
   5  11   7       35.56       40.31     11.84 o 
  -4  12   7       75.11       67.44     11.23 o 
  -3  12   7       10.93        2.93      7.33 o 
  -2  12   7       35.74       44.07      5.89 o 
  -1  12   7       24.04       28.08      5.57 o 
   0  12   7      326.66      325.31     21.19 o 
   1  12   7       23.43       23.95      4.99 o 
   2  12   7       35.30       32.08      7.62 o 
   3  12   7       11.26        0.98      6.64 o 
   4  12   7       74.05       69.11     14.28 o 
  -4  13   7       12.70       27.86     16.13 o 
  -3  13   7       28.44       25.33      9.46 o 
  -2  13   7       46.68       29.19     14.52 o 
  -1  13   7      121.42      123.08     12.17 o 
   0  13   7      389.70      379.35     13.01 o 
   1  13   7      123.92      105.15      7.70 o 
   2  13   7       47.78       44.20      9.16 o 
   3  13   7       28.36        7.20      8.86 o 
   4  13   7       12.75       10.99     10.75 o 
  -3  14   7       47.17       40.92     17.60 o 
  -2  14   7       16.10        4.40     17.74 o 
  -1  14   7       49.05       57.84     27.28 o 
   0  14   7       52.67       39.17     10.14 o 
   1  14   7       49.91       44.71      7.93 o 
   2  14   7       15.93       34.02     15.82 o 
   3  14   7       47.33       57.17     16.85 o 
  -2  15   7       27.60       60.51     23.46 o 
  -1  15   7       45.58       34.19     13.32 o 
   0  15   7        9.60       -3.48     10.90 o 
   1  15   7       44.68       52.58     18.61 o 
   2  15   7       26.71       27.16     14.91 o 
   3  15   7        0.75        1.42     15.50 o 
  -2  16   7       15.38       14.75     13.86 o 
  -1  16   7       24.22       24.96     15.35 o 
   0  16   7       25.55       28.49     15.82 o 
   1  16   7       24.23       17.95     10.81 o 
   2  16   7       15.47        2.63     18.40 o 
   1   0   8      368.13      359.81     13.27 o 
   2   0   8        5.44        9.56      8.14 o 
   3   0   8      835.94      919.23     33.68 o 
   4   0   8       32.73       39.93     18.33 o 
   5   0   8       18.72       16.44     12.98 o 
   6   0   8       35.95       49.01     15.22 o 
  -6   1   8       63.04       76.27     16.05 o 
  -5   1   8       29.75       26.40     10.75 o 
  -4   1   8       41.53       30.71     12.32 o 
  -3   1   8      450.57      486.55     20.92 o 
  -2   1   8      108.84      118.13     12.68 o 
  -1   1   8     1136.65     1156.30     52.14 o 
   0   1   8      310.25      327.01     12.23 o 
   1   1   8     1148.62     1120.12     46.25 o 
   2   1   8      113.86      120.60     10.42 o 
   3   1   8      446.44      453.72     40.68 o 
   4   1   8       40.90       29.17      6.39 o 
   5   1   8       30.70       12.56     11.46 o 
   6   1   8       64.47       82.91     22.88 o 
  -6   2   8        5.41        0.58     26.32 o 
  -5   2   8       12.52       10.56     11.95 o 
  -4   2   8      226.85      256.16     21.50 o 
  -3   2   8      153.37      176.05     16.21 o 
  -2   2   8      314.70      320.67     18.72 o 
  -1   2   8      760.13      851.28     27.39 o 
   0   2   8       65.30       58.96      4.89 o 
   1   2   8      790.81      834.51     26.51 o 
   2   2   8      307.80      309.64     11.19 o 
   3   2   8      162.78      191.48     15.22 o 
   4   2   8      225.09      260.30     13.79 o 
   5   2   8       12.64       17.92     11.86 o 
   6   2   8        5.16        5.81     13.03 o 
  -6   3   8       55.44       57.83     14.97 o 
  -5   3   8       69.89       81.92     20.02 o 
  -4   3   8       90.34       76.61     11.06 o 
  -3   3   8       59.37       60.35      6.27 o 
  -2   3   8      774.30      779.82     97.63 o 
  -1   3   8      494.30      506.23     16.41 o 
   0   3   8      349.75      352.67     16.96 o 
   1   3   8      491.74      507.68     16.17 o 
   2   3   8      778.09      789.87     36.60 o 
   3   3   8       60.68       52.80      9.23 o 
   4   3   8       89.92       66.79     10.87 o 
   5   3   8       68.53       46.44     16.65 o 
   6   3   8       55.62       39.95     12.72 o 
  -6   4   8       80.28       87.06     20.26 o 
  -5   4   8       75.33      110.36     15.56 o 
  -4   4   8      129.17      100.13     12.50 o 
  -3   4   8      372.83      378.60     15.46 o 
  -2   4   8     1182.17     1045.92    109.31 o 
  -1   4   8     1536.11     1572.88     38.60 o 
   0   4   8      140.44      119.58     10.63 o 
   1   4   8     1537.24     1543.29     55.34 o 
   2   4   8     1166.10     1189.49     41.62 o 
   3   4   8      376.69      361.60     21.07 o 
   4   4   8      132.88      114.36     12.65 o 
   5   4   8       78.03       85.34     13.88 o 
   6   4   8       80.53       89.93     14.30 o 
  -6   5   8        5.22      -12.71     14.66 o 
  -5   5   8       32.05       32.12     14.81 o 
  -4   5   8       10.03        2.04      7.90 o 
  -3   5   8       22.10       18.40      7.41 o 
  -2   5   8      508.12      538.19     21.98 o 
  -1   5   8      178.61      174.29      9.01 o 
   0   5   8      476.87      458.94     11.22 o 
   1   5   8      177.25      160.22      5.61 o 
   2   5   8      507.49      453.65     40.32 o 
   3   5   8       22.33       13.29      8.35 o 
   4   5   8        8.79       11.67     10.28 o 
   5   5   8       32.97       39.90     12.86 o 
   6   5   8        5.36       -1.19     10.81 o 
  -6   6   8       41.86       20.60     13.81 o 
  -5   6   8       36.10       27.73     12.21 o 
  -4   6   8       47.88       53.84     12.06 o 
  -3   6   8      334.55      314.63     14.96 o 
  -2   6   8      602.69      637.11     24.49 o 
  -1   6   8      150.61      161.80      9.26 o 
   0   6   8      260.39      283.01     15.10 o 
   1   6   8      160.47      152.16      5.46 o 
   2   6   8      595.67      635.72     19.82 o 
   3   6   8      344.22      318.01     18.26 o 
   4   6   8       47.74       54.50     10.70 o 
   5   6   8       36.01       31.72     10.68 o 
   6   6   8       40.94       36.31     11.24 o 
  -6   7   8       25.92       27.08     14.30 o 
  -5   7   8       17.06       17.78     11.52 o 
  -4   7   8        9.49        5.82      8.73 o 
  -3   7   8      295.30      292.95     32.89 o 
  -2   7   8       41.10       36.67      8.19 o 
  -1   7   8      119.78      138.17      8.24 o 
   0   7   8      293.80      277.43      8.25 o 
   1   7   8      118.81      106.29      5.35 o 
   2   7   8       42.47       39.69      6.31 o 
   3   7   8      296.36      321.36     44.69 o 
   4   7   8       10.48       25.27     10.10 o 
   5   7   8       17.45       10.55      9.01 o 
   6   7   8       26.26       25.51     11.52 o 
  -5   8   8        1.49        3.28     11.83 o 
  -4   8   8       64.71       66.03     10.41 o 
  -3   8   8      787.66      722.93     53.68 o 
  -2   8   8      282.33      306.26     24.80 o 
  -1   8   8      376.68      367.89     16.12 o 
   0   8   8      271.77      235.10      8.12 o 
   1   8   8      375.76      372.11     10.17 o 
   2   8   8      283.50      270.40     13.25 o 
   3   8   8      779.85      865.56     38.83 o 
   4   8   8       61.57       78.15     10.59 o 
   5   8   8        1.78        5.87      9.24 o 
  -5   9   8      135.00      149.57     36.08 o 
  -4   9   8       59.72       65.99     24.27 o 
  -3   9   8       65.47       77.28      7.20 o 
  -2   9   8      199.57      211.42     10.67 o 
  -1   9   8      136.86      138.65     13.50 o 
   0   9   8      834.75      818.30     34.71 o 
   1   9   8      136.69      123.04      6.49 o 
   2   9   8      200.65      190.18      9.54 o 
   3   9   8       67.19       93.45      9.47 o 
   4   9   8       61.05       63.13     11.17 o 
   5   9   8      134.78      146.99     14.04 o 
  -5  10   8       49.80       33.39     24.71 o 
  -4  10   8      115.69      105.32     17.31 o 
  -3  10   8       36.37       35.96     16.21 o 
  -2  10   8      435.47      469.94     51.97 o 
  -1  10   8      255.26      250.39     11.31 o 
   0  10   8       20.56       24.64      3.90 o 
   1  10   8      262.47      238.30     14.23 o 
   2  10   8      455.10      490.63     17.31 o 
   3  10   8       38.54       35.71      8.57 o 
   4  10   8      117.99      122.06     12.66 o 
   5  10   8       51.05       49.99     12.49 o 
  -5  11   8        3.40      -10.42     17.70 o 
  -4  11   8       29.38       16.13     12.55 o 
  -3  11   8       16.90       15.49      6.00 o 
  -2  11   8       49.57       58.90      8.65 o 
  -1  11   8      338.15      326.16     19.45 o 
   0  11   8       25.59       25.38      5.70 o 
   1  11   8      340.04      315.25     11.87 o 
   2  11   8       49.78       59.68     12.37 o 
   3  11   8       16.28       20.28      7.70 o 
   4  11   8       30.35       29.59      9.15 o 
   5  11   8        3.50        8.52     14.39 o 
  -4  12   8       25.05       20.87     12.93 o 
  -3  12   8        4.46        0.00     14.66 o 
  -2  12   8      374.98      422.28     37.35 o 
  -1  12   8      288.18      311.41     22.31 o 
   0  12   8      193.02      181.33      9.43 o 
   1  12   8      287.53      276.85     11.74 o 
   2  12   8      369.79      437.00     16.93 o 
   3  12   8        4.67       -7.49      7.97 o 
   4  12   8       25.93       43.93     10.94 o 
  -4  13   8        3.07      -14.66     16.13 o 
  -3  13   8       61.22       49.72     14.52 o 
  -2  13   8       14.91        5.87     13.05 o 
  -1  13   8       68.45       74.67      8.84 o 
   0  13   8        8.21        0.00     10.37 o 
   1  13   8       69.93       69.61      6.80 o 
   2  13   8       14.97        2.13      7.11 o 
   3  13   8       62.14       62.13      9.02 o 
   4  13   8        3.00        1.42     10.31 o 
  -3  14   8      125.02      119.99     23.47 o 
  -2  14   8        1.90      -14.66     13.20 o 
  -1  14   8       35.38       45.18     12.29 o 
   0  14   8        5.65       -7.73     10.91 o 
   1  14   8       35.31       32.91      8.66 o 
   2  14   8        1.82       11.58     10.11 o 
   3  14   8      125.70      131.54     26.11 o 
  -2  15   8       15.81       -0.38     17.67 o 
  -1  15   8       40.98       46.90     15.81 o 
   0  15   8       29.95        1.34     13.83 o 
   1  15   8       41.72       40.09     12.28 o 
   2  15   8       15.65        5.12     13.13 o 
  -1  16   8       48.72       40.92     17.08 o 
   0  16   8       56.35       45.46     15.66 o 
   1  16   8       48.95       35.40     15.26 o 
   1   0   9      690.00      698.87     53.58 o 
   2   0   9      179.54      161.26     31.33 o 
   3   0   9        5.39       -1.68      7.77 o 
   4   0   9      420.42      386.11     21.01 o 
   5   0   9      164.55      174.41     17.82 o 
   6   0   9       40.59       67.97     30.28 o 
  -6   1   9       24.77       40.29     15.55 o 
  -5   1   9      131.13      127.39     16.10 o 
  -4   1   9       26.17       24.60     11.17 o 
  -3   1   9      268.80      256.57     16.91 o 
  -2   1   9      333.15      334.96     44.26 o 
  -1   1   9      566.33      654.52     26.45 o 
   0   1   9      473.25      503.02     14.61 o 
   1   1   9      562.43      597.37     23.44 o 
   2   1   9      330.73      373.99     17.24 o 
   3   1   9      262.53      275.72     15.52 o 
   4   1   9       24.74       29.96     11.41 o 
   5   1   9      129.64      140.29     18.85 o 
   6   1   9       26.33       30.08     13.71 o 
  -6   2   9        1.50       19.66     14.80 o 
  -5   2   9       38.14       68.04     12.83 o 
  -4   2   9      175.55      202.78     20.47 o 
  -3   2   9      272.74      241.63     11.52 o 
  -2   2   9      236.30      252.72     13.33 o 
  -1   2   9      672.24      710.92     25.27 o 
   0   2   9      492.97      472.62     14.13 o 
   1   2   9      664.27      568.87    148.90 o 
   2   2   9      241.14      213.38     17.82 o 
   3   2   9      280.12      310.55     16.24 o 
   4   2   9      177.11      180.61     27.07 o 
   5   2   9       38.73       43.90     13.53 o 
   6   2   9        1.51       23.71     13.97 o 
  -6   3   9       24.47       22.31     14.45 o 
  -5   3   9      103.60       86.14     13.53 o 
  -4   3   9      159.63      151.96     16.43 o 
  -3   3   9      267.27      283.45     12.50 o 
  -2   3   9      346.05      344.22     35.01 o 
  -1   3   9      269.62      288.87     28.25 o 
   0   3   9       79.84       94.23      6.54 o 
   1   3   9      268.53      314.03     14.42 o 
   2   3   9      357.82      353.91     11.83 o 
   3   3   9      267.89      285.12     38.23 o 
   4   3   9      163.84      134.77     39.10 o 
   5   3   9      101.08      113.19     15.41 o 
   6   3   9       23.43       19.93     19.72 o 
  -6   4   9       62.00       48.97     15.50 o 
  -5   4   9       17.89       16.95     11.35 o 
  -4   4   9       97.90      118.29     15.25 o 
  -3   4   9      123.80      116.80      9.19 o 
  -2   4   9      290.05      291.93     14.84 o 
  -1   4   9      865.49      906.20     29.91 o 
   0   4   9     1001.01      991.16     25.47 o 
   1   4   9      886.66      861.57     24.13 o 
   2   4   9      291.17      300.80     12.24 o 
   3   4   9      126.93      126.31     28.68 o 
   4   4   9      100.75      104.48     15.37 o 
   5   4   9       18.63       24.86     16.79 o 
   6   4   9       61.84       53.80     20.98 o 
  -6   5   9        7.16        5.11     14.03 o 
  -5   5   9       54.54       68.80     13.32 o 
  -4   5   9      105.87      120.73     30.29 o 
  -3   5   9      187.62      200.39     11.12 o 
  -2   5   9       53.62       54.02     10.34 o 
  -1   5   9      578.14      580.25     41.65 o 
   0   5   9     1135.32     1124.08     28.98 o 
   1   5   9      579.19      541.23     14.50 o 
   2   5   9       56.77       58.84     10.83 o 
   3   5   9      184.66      208.36     15.22 o 
   4   5   9      100.45       82.21     19.88 o 
   5   5   9       54.44       31.49     12.44 o 
   6   5   9        7.23        6.45     12.27 o 
  -6   6   9       42.03       19.77     22.73 o 
  -5   6   9       99.70       97.49     14.28 o 
  -4   6   9       16.64       11.01      9.33 o 
  -3   6   9       22.50       12.39      5.43 o 
  -2   6   9      864.42      823.68     71.89 o 
  -1   6   9       29.62       35.15      7.73 o 
   0   6   9     1035.58     1030.72     44.58 o 
   1   6   9       28.84       20.15      3.89 o 
   2   6   9      862.72      908.66     26.66 o 
   3   6   9       23.30       13.92      7.02 o 
   4   6   9       16.07       34.31     13.32 o 
   5   6   9       98.72       93.81     16.72 o 
   6   6   9       41.15       61.19     14.43 o 
  -5   7   9       57.01       71.57     17.45 o 
  -4   7   9       80.28       89.60     27.94 o 
  -3   7   9      148.46      155.95     17.11 o 
  -2   7   9      526.30      544.25     23.40 o 
  -1   7   9       74.65       79.76      8.92 o 
   0   7   9       43.51       35.93      5.23 o 
   1   7   9       75.05       66.56      5.97 o 
   2   7   9      523.21      551.97     23.87 o 
   3   7   9      148.04      155.54     11.31 o 
   4   7   9       80.74       80.36     23.47 o 
   5   7   9       55.64       73.56     12.01 o 
  -5   8   9       33.63       38.55     13.74 o 
  -4   8   9       22.21        1.90     10.93 o 
  -3   8   9       19.50       12.33      7.66 o 
  -2   8   9      585.92      600.17     24.57 o 
  -1   8   9      589.65      609.85     37.82 o 
   0   8   9      165.19      167.53      9.30 o 
   1   8   9      579.39      565.52     16.78 o 
   2   8   9      586.30      572.82     19.25 o 
   3   8   9       19.27       22.03      7.54 o 
   4   8   9       22.68       26.84     10.11 o 
   5   8   9       33.03       45.12     19.13 o 
  -5   9   9       40.70       24.21     14.98 o 
  -4   9   9       11.58       11.99      9.85 o 
  -3   9   9       85.41       93.53      9.90 o 
  -2   9   9      700.33      676.82     28.67 o 
  -1   9   9       10.04       12.93      7.04 o 
   0   9   9       30.93       34.19      6.31 o 
   1   9   9        9.16        7.99      5.14 o 
   2   9   9      700.97      765.86     26.06 o 
   3   9   9       84.78       86.43      8.59 o 
   4   9   9       11.89       28.02     11.17 o 
   5   9   9       40.13       39.51     11.57 o 
  -5  10   9       33.23       68.44     42.53 o 
  -4  10   9      123.13      104.65     13.43 o 
  -3  10   9      138.31      167.39     10.77 o 
  -2  10   9       13.20       15.65      6.79 o 
  -1  10   9       60.37       69.90      9.53 o 
   0  10   9      115.60      116.84      8.80 o 
   1  10   9       61.95       68.43     16.58 o 
   2  10   9       12.71       25.16      6.85 o 
   3  10   9      135.50      140.11     13.96 o 
   4  10   9      123.13      119.44     12.60 o 
   5  10   9       33.23       25.17     12.60 o 
  -4  11   9       16.52        1.47     13.35 o 
  -3  11   9       11.57       18.27      7.21 o 
  -2  11   9       74.48       54.56      7.73 o 
  -1  11   9       24.55       36.85     11.07 o 
   0  11   9      107.04       90.37      7.87 o 
   1  11   9       24.57       14.24      5.78 o 
   2  11   9       75.78       69.14     10.07 o 
   3  11   9       11.13       21.81     10.60 o 
   4  11   9       15.98       16.25     10.36 o 
  -4  12   9       58.28       60.39     12.83 o 
  -3  12   9       93.08       95.34     13.49 o 
  -2  12   9        5.36        2.62      7.47 o 
  -1  12   9       56.38       46.81      7.74 o 
   0  12   9       29.85       27.23     13.13 o 
   1  12   9       55.56       62.97      6.87 o 
   2  12   9        5.86       14.25      7.22 o 
   3  12   9       93.91       95.69     10.31 o 
   4  12   9       57.54       74.01     12.41 o 
  -2  13   9       22.48       29.18     14.52 o 
  -1  13   9       62.70       61.63      9.61 o 
   0  13   9       27.05       31.41      7.73 o 
   1  13   9       63.90       47.64      6.81 o 
   2  13   9       22.68       21.08      7.83 o 
   3  13   9        9.57        0.63      8.59 o 
  -2  14   9       58.10       48.54     15.99 o 
  -1  14   9       40.49       53.66     17.09 o 
   0  14   9       14.06        4.76     13.79 o 
   1  14   9       40.36       20.94     10.56 o 
   2  14   9       57.85       44.27     10.99 o 
   3  14   9       10.26       10.84     15.99 o 
  -2  15   9       47.39       49.29     18.41 o 
  -1  15   9       19.28       12.11     13.93 o 
   0  15   9        9.98        9.60     20.38 o 
   1  15   9       19.12       14.52     10.24 o 
   2  15   9       49.65       34.09     16.13 o 
   0   0  10      706.29      747.30     35.57 o 
   1   0  10       13.11       11.70      8.77 o 
   2   0  10     1365.66     1416.24     45.89 o 
   3   0  10      250.49      226.76     17.76 o 
   4   0  10       12.97       19.97     12.18 o 
   5   0  10       64.85       76.92     16.13 o 
   6   0  10       82.62       98.18     18.09 o 
  -6   1  10       19.91       29.89     17.97 o 
  -5   1  10       52.15       46.88     13.44 o 
  -4   1  10       58.94       44.13     12.15 o 
  -3   1  10      102.79      114.43      6.55 o 
  -2   1  10       44.58       57.62     16.79 o 
  -1   1  10      179.65      189.66     12.66 o 
   0   1  10        5.52        1.76      4.40 o 
   1   1  10      181.21      187.77     32.94 o 
   2   1  10       44.79       50.06     10.38 o 
   3   1  10      101.36      113.57     13.43 o 
   4   1  10       60.19       45.74     12.18 o 
   5   1  10       51.23       43.86     12.87 o 
   6   1  10       19.24       34.53     19.72 o 
  -6   2  10        7.54        2.42     14.46 o 
  -5   2  10       45.58       57.77     13.35 o 
  -4   2  10      163.37      179.29     15.99 o 
  -3   2  10      295.00      295.32     11.28 o 
  -2   2  10      679.02      735.61     27.16 o 
  -1   2  10     1436.19     1505.81     48.44 o 
   0   2  10      373.00      342.41     27.38 o 
   1   2  10     1431.39     1441.42     44.25 o 
   2   2  10      677.80      794.64     34.60 o 
   3   2  10      284.72      313.44     29.06 o 
   4   2  10      165.65      202.26     30.29 o 
   5   2  10       45.79       53.02     13.59 o 
   6   2  10        7.02        1.17     13.98 o 
  -6   3  10       18.42       22.39     18.01 o 
  -5   3  10       64.50       55.19     12.44 o 
  -4   3  10      163.32      170.72     28.31 o 
  -3   3  10       25.17       22.87      3.94 o 
  -2   3  10      125.39      110.34     10.76 o 
  -1   3  10      328.27      352.24     47.56 o 
   0   3  10      377.97      386.53     29.14 o 
   1   3  10      327.20      324.72     16.11 o 
   2   3  10      124.42      130.80      7.02 o 
   3   3  10       24.38       25.01      5.99 o 
   4   3  10      160.96      139.21     18.41 o 
   5   3  10       63.05       70.11     21.27 o 
   6   3  10       19.02        7.09     15.07 o 
  -6   4  10       18.71        9.37     17.52 o 
  -5   4  10      108.82      162.41     16.92 o 
  -4   4  10      277.65      279.61     17.17 o 
  -3   4  10      262.85      297.46     18.49 o 
  -2   4  10      245.66      296.94     16.31 o 
  -1   4  10      249.49      267.58     40.87 o 
   0   4  10       21.40       28.71      6.01 o 
   1   4  10      242.77      273.14     14.68 o 
   2   4  10      243.16      257.14     20.71 o 
   3   4  10      260.16      256.54     12.80 o 
   4   4  10      272.87      302.93     29.05 o 
   5   4  10      108.01      141.95     21.27 o 
   6   4  10       18.92       24.12     14.41 o 
  -5   5  10       42.08       50.28     12.89 o 
  -4   5  10       99.42      110.03     15.29 o 
  -3   5  10      203.06      228.82     21.27 o 
  -2   5  10      166.77      148.64     11.84 o 
  -1   5  10      520.62      555.87    101.93 o 
   0   5  10       16.72        9.71      4.91 o 
   1   5  10      522.07      436.88     13.46 o 
   2   5  10      168.65      189.12      9.75 o 
   3   5  10      207.06      205.05     11.75 o 
   4   5  10      100.29       95.16     13.39 o 
   5   5  10       43.71       70.09     16.59 o 
  -5   6  10       54.89       52.52     17.02 o 
  -4   6  10       62.58       77.47     14.08 o 
  -3   6  10       68.02       54.90     11.81 o 
  -2   6  10      616.88      600.60     27.17 o 
  -1   6  10      158.79      154.74     11.83 o 
   0   6  10      173.52      152.63     18.93 o 
   1   6  10      156.83      139.95      7.19 o 
   2   6  10      618.45      581.45     55.14 o 
   3   6  10       65.87       63.31      7.65 o 
   4   6  10       65.23       69.08     14.86 o 
   5   6  10       55.34       60.15     17.16 o 
  -5   7  10      125.03      131.51     33.08 o 
  -4   7  10      116.67      103.36     13.08 o 
  -3   7  10       32.46       39.53     11.66 o 
  -2   7  10       51.87       45.38     13.86 o 
  -1   7  10      429.09      442.51     21.65 o 
   0   7  10       45.65       36.52      6.20 o 
   1   7  10      426.92      449.65     15.26 o 
   2   7  10       49.74       41.07     11.72 o 
   3   7  10       32.53       16.71      7.49 o 
   4   7  10      116.31       95.35     28.38 o 
   5   7  10      121.84      111.72     31.54 o 
  -5   8  10       57.24       38.16     13.48 o 
  -4   8  10       22.44       20.29     12.61 o 
  -3   8  10       16.20       -4.47      8.40 o 
  -2   8  10      280.72      306.32     23.48 o 
  -1   8  10      220.76      229.97     14.37 o 
   0   8  10      201.84      230.53     11.21 o 
   1   8  10      224.12      205.70     11.20 o 
   2   8  10      271.40      292.03     14.50 o 
   3   8  10       16.92       15.54      8.19 o 
   4   8  10       22.49       27.47      9.23 o 
   5   8  10       56.65       41.04     13.34 o 
  -5   9  10        5.14        7.33     16.28 o 
  -4   9  10       53.65       64.35     27.79 o 
  -3   9  10       49.32       51.48     13.79 o 
  -2   9  10      103.48      100.58     10.58 o 
  -1   9  10      281.60      276.57     15.77 o 
   0   9  10      766.99      767.14     83.68 o 
   1   9  10      282.95      256.76     12.47 o 
   2   9  10      100.38      128.10     12.84 o 
   3   9  10       48.89       48.64     13.43 o 
   4   9  10       51.79       31.98      9.45 o 
   5   9  10        5.34        1.90     10.23 o 
  -4  10  10       44.02       52.26     15.47 o 
  -3  10  10      156.17      171.79     11.72 o 
  -2  10  10       24.42       26.09      8.83 o 
  -1  10  10      397.32      461.53     21.47 o 
   0  10  10        2.72        1.81     10.41 o 
   1  10  10      392.94      349.90     14.24 o 
   2  10  10       22.75       14.97      7.24 o 
   3  10  10      156.50      159.05     12.40 o 
   4  10  10       42.29       51.43     10.17 o 
  -4  11  10       51.87       78.29     22.59 o 
  -3  11  10        9.67       11.70      9.46 o 
  -2  11  10       55.34       41.84     11.66 o 
  -1  11  10       41.82       41.57      8.07 o 
   0  11  10      252.42      289.25     33.45 o 
   1  11  10       41.66       40.79      8.36 o 
   2  11  10       57.31       68.14      9.18 o 
   3  11  10       10.45       12.44      8.38 o 
   4  11  10       52.04       63.08     13.72 o 
  -3  12  10       47.90       32.12     19.07 o 
  -2  12  10      100.68       86.48     17.82 o 
  -1  12  10       85.11       92.39      8.29 o 
   0  12  10        2.04        5.14      7.21 o 
   1  12  10       87.43       69.82      7.37 o 
   2  12  10      100.25       92.44      9.52 o 
   3  12  10       49.08       54.79      9.85 o 
  -2  13  10       61.83       62.77     17.60 o 
  -1  13  10      113.97      118.97     12.03 o 
   0  13  10      106.91      114.54     11.58 o 
   1  13  10      110.69      112.31     10.94 o 
   2  13  10       62.73       60.86      9.74 o 
   3  13  10       21.59       11.83     10.28 o 
  -2  14  10        7.21        7.33     16.28 o 
  -1  14  10       36.00       29.76     15.81 o 
   0  14  10      148.40      111.48     19.73 o 
   1  14  10       35.96       30.21     16.21 o 
   2  14  10        7.51        5.72     11.00 o 
  -1  15  10       58.98       43.45     15.39 o 
   0  15  10        5.03       11.67     16.06 o 
   1  15  10       59.65       63.51     22.15 o 
   1   0  11      345.32      342.97     18.41 o 
   2   0  11      159.33      155.81     16.72 o 
   3   0  11      211.27      177.86     44.02 o 
   4   0  11       11.32        2.36     12.96 o 
   5   0  11       18.04        9.56     11.90 o 
   6   0  11       32.59       16.37     15.00 o 
  -5   1  11       26.65       21.81     15.11 o 
  -4   1  11       38.40       66.51     17.18 o 
  -3   1  11      605.12      759.44     32.07 o 
  -2   1  11       93.42       90.28     10.81 o 
  -1   1  11      254.52      255.60     20.84 o 
   0   1  11     1142.27     1074.70     84.32 o 
   1   1  11      263.90      241.70     14.25 o 
   2   1  11       90.70       91.87     12.11 o 
   3   1  11      605.01      743.01     38.55 o 
   4   1  11       39.42       72.59     12.44 o 
   5   1  11       27.69       36.23     13.32 o 
  -5   2  11       36.62       26.17     18.41 o 
  -4   2  11        9.45        3.95     11.23 o 
  -3   2  11      167.58      180.00     21.20 o 
  -2   2  11      344.61      379.99     18.42 o 
  -1   2  11      176.27      199.47     15.22 o 
   0   2  11       82.34       75.75      6.55 o 
   1   2  11      176.10      179.74     12.98 o 
   2   2  11      345.93      329.69     20.16 o 
   3   2  11      166.93      163.81     11.57 o 
   4   2  11        9.50       -2.59     11.95 o 
   5   2  11       36.99       69.76     15.58 o 
  -5   3  11       42.71       55.11     17.09 o 
  -4   3  11       56.23       73.81     22.81 o 
  -3   3  11      169.97      164.61     23.62 o 
  -2   3  11      902.22      941.86    126.35 o 
  -1   3  11     1932.42     2082.92     65.64 o 
   0   3  11        4.69        6.84      5.23 o 
   1   3  11     1938.90     1979.75     51.68 o 
   2   3  11      895.53     1057.81     49.98 o 
   3   3  11      174.11      185.70     20.36 o 
   4   3  11       58.61       63.09     12.22 o 
   5   3  11       42.01       36.12     15.82 o 
  -5   4  11       18.80       33.00     13.53 o 
  -4   4  11       30.47       17.59     14.59 o 
  -3   4  11       30.76       25.29      9.85 o 
  -2   4  11       29.09        1.02      8.87 o 
  -1   4  11      560.37      527.36    104.80 o 
   0   4  11        7.48       11.14      6.24 o 
   1   4  11      563.89      551.83     23.50 o 
   2   4  11       27.86       26.06     33.58 o 
   3   4  11       30.45       27.63      5.33 o 
   4   4  11       30.26       37.69     14.05 o 
   5   4  11       18.23       18.26     12.29 o 
  -5   5  11       62.42       69.33     14.55 o 
  -4   5  11       10.53       13.41     12.65 o 
  -3   5  11      117.40       97.41     12.83 o 
  -2   5  11      494.82      596.69     44.86 o 
  -1   5  11      609.50      658.46     33.49 o 
   0   5  11      170.45      154.34      9.32 o 
   1   5  11      601.69      549.54     20.60 o 
   2   5  11      487.64      540.57     20.16 o 
   3   5  11      119.40      115.32      8.63 o 
   4   5  11       11.28       16.12     13.12 o 
   5   5  11       62.64       83.01     16.93 o 
  -5   6  11        1.79       -2.23     17.78 o 
  -4   6  11       33.93       16.21     11.41 o 
  -3   6  11       61.24       72.59     12.38 o 
  -2   6  11       33.17       44.73     16.72 o 
  -1   6  11      257.14      232.27     15.15 o 
   0   6  11       28.00       19.85      4.58 o 
   1   6  11      252.50      240.91     10.41 o 
   2   6  11       34.33       25.34      7.20 o 
   3   6  11       58.51       53.10      7.63 o 
   4   6  11       34.40       25.44      8.19 o 
   5   6  11        1.78       12.20     12.93 o 
  -5   7  11       24.01       15.94     18.33 o 
  -4   7  11      132.66      153.39     16.03 o 
  -3   7  11      110.27      112.14     36.01 o 
  -2   7  11      193.43      197.50     14.03 o 
  -1   7  11        5.50        2.44      8.85 o 
   0   7  11        1.46       -2.90      6.60 o 
   1   7  11        6.35       -0.13      6.33 o 
   2   7  11      195.13      198.73     13.61 o 
   3   7  11      109.65      107.89      9.94 o 
   4   7  11      131.04      141.34     12.35 o 
   5   7  11       24.59       43.06     20.38 o 
  -5   8  11       30.39       27.10     13.53 o 
  -4   8  11       13.50        8.78     12.18 o 
  -3   8  11       49.78       45.05     10.22 o 
  -2   8  11       40.06       39.27     11.88 o 
  -1   8  11       74.79       48.88     13.05 o 
   0   8  11      126.91      114.13     11.44 o 
   1   8  11       71.95       61.54     18.41 o 
   2   8  11       40.52       29.29      8.38 o 
   3   8  11       47.52       42.61      8.13 o 
   4   8  11       13.76       12.61      9.03 o 
   5   8  11       31.08       21.12     14.74 o 
  -4   9  11        2.86        3.65     10.42 o 
  -3   9  11       52.51       52.32     13.13 o 
  -2   9  11       35.45       29.40      9.77 o 
  -1   9  11       56.92       35.80      9.23 o 
   0   9  11      139.22      146.88     31.25 o 
   1   9  11       57.09       55.84     15.40 o 
   2   9  11       36.41       23.26      7.86 o 
   3   9  11       55.16       67.58      9.80 o 
   4   9  11        3.08       12.11      8.08 o 
  -4  10  11       80.56       86.08     14.29 o 
  -3  10  11        8.38       11.64      7.32 o 
  -2  10  11       41.14       56.89     11.63 o 
  -1  10  11       44.37       46.55     11.66 o 
   0  10  11       27.85       30.40      7.89 o 
   1  10  11       43.91       48.21     25.08 o 
   2  10  11       39.85       39.26      8.02 o 
   3  10  11        8.45        4.78      9.59 o 
   4  10  11       80.93      103.70     18.48 o 
  -3  11  11       53.35       58.49     11.62 o 
  -2  11  11       52.76       65.85     10.10 o 
  -1  11  11       24.87       -0.70      8.64 o 
   0  11  11       21.15       18.26      9.61 o 
   1  11  11       25.22       12.44      6.73 o 
   2  11  11       52.53       59.22      9.36 o 
   3  11  11       52.93       49.92     10.62 o 
  -3  12  11       15.68        8.65     15.98 o 
  -2  12  11        6.57        0.75      7.31 o 
  -1  12  11        0.59       -7.93      6.65 o 
   0  12  11       34.77       35.33      7.26 o 
   1  12  11        0.60        1.17      6.62 o 
   2  12  11        6.56        1.58      7.77 o 
   3  12  11       15.74        9.56      8.58 o 
  -2  13  11       43.08       48.54     23.47 o 
  -1  13  11       21.86       25.78     10.21 o 
   0  13  11       11.61       11.94      8.33 o 
   1  13  11       22.36       27.45     13.86 o 
   2  13  11       42.79       42.13     10.08 o 
  -1  14  11        3.49       15.31     12.72 o 
   0  14  11        6.60       -0.47     13.26 o 
   1  14  11        3.63        0.27     12.23 o 
   0   0  12     1209.89     1075.63     32.67 o 
   1   0  12      195.75      204.17     15.51 o 
   2   0  12       24.75       39.90     32.34 o 
   3   0  12       75.56       82.61     12.49 o 
   4   0  12        9.02      -10.47     10.85 o 
   5   0  12       28.32       35.32     13.97 o 
  -5   1  12       14.30       24.96     13.38 o 
  -4   1  12       15.69       25.84     15.98 o 
  -3   1  12      102.12      107.00     13.48 o 
  -2   1  12       29.93       14.25      9.87 o 
  -1   1  12       36.80       32.12      9.71 o 
   0   1  12      202.50      209.61     26.63 o 
   1   1  12       36.53       45.39     22.15 o 
   2   1  12       27.33       30.49     10.28 o 
   3   1  12      103.08      124.56     17.68 o 
   4   1  12       16.01       26.45     12.31 o 
   5   1  12       15.06       19.64     13.48 o 
  -5   2  12        3.89       14.66     15.14 o 
  -4   2  12       38.51       50.73     12.83 o 
  -3   2  12      294.69      301.23     33.46 o 
  -2   2  12      220.36      200.09     15.27 o 
  -1   2  12      125.31      121.08     14.74 o 
   0   2  12       89.77       92.50      6.90 o 
   1   2  12      124.87      113.24     13.50 o 
   2   2  12      225.71      209.09     16.44 o 
   3   2  12      291.72      293.88     22.31 o 
   4   2  12       38.59       36.47     15.49 o 
   5   2  12        3.95       21.42     19.11 o 
  -5   3  12        6.49       10.89     15.79 o 
  -4   3  12        8.17       -3.20     11.00 o 
  -3   3  12      195.32      203.41     16.95 o 
  -2   3  12       57.75       65.62     12.62 o 
  -1   3  12      170.23      181.50     31.91 o 
   0   3  12       63.94       60.85      7.48 o 
   1   3  12      167.46      158.73     10.06 o 
   2   3  12       57.75       65.40     12.79 o 
   3   3  12      201.06      188.16     14.81 o 
   4   3  12        8.44       -5.75     30.72 o 
   5   3  12        6.61       34.44     15.71 o 
  -5   4  12        7.89       15.42     12.49 o 
  -4   4  12       39.78       44.74     11.90 o 
  -3   4  12      100.63      104.97     12.91 o 
  -2   4  12       43.96       62.17     10.87 o 
  -1   4  12       33.51       36.49     12.38 o 
   0   4  12     1429.72     1301.85    127.63 o 
   1   4  12       31.31       23.39      7.47 o 
   2   4  12       44.38       39.41     11.37 o 
   3   4  12      106.24      108.54     14.62 o 
   4   4  12       40.96       77.28     15.84 o 
   5   4  12        8.05       18.56     16.83 o 
  -5   5  12       28.36       34.98     16.15 o 
  -4   5  12       43.32       47.27     14.08 o 
  -3   5  12        9.30       10.42     11.17 o 
  -2   5  12      200.37      172.73     16.31 o 
  -1   5  12       37.19       48.35     11.46 o 
   0   5  12      128.06      124.45     19.73 o 
   1   5  12       37.40       33.12      7.41 o 
   2   5  12      204.57      208.79     16.03 o 
   3   5  12        9.21       11.18     11.70 o 
   4   5  12       43.29       19.77     22.73 o 
   5   5  12       28.70       38.78     14.47 o 
  -5   6  12        5.04       21.94     15.07 o 
  -4   6  12       95.40      102.69     34.47 o 
  -3   6  12       20.93       21.14     10.42 o 
  -2   6  12       17.29       11.29     11.98 o 
  -1   6  12       93.22       82.90     16.06 o 
   0   6  12        7.79        3.77      7.26 o 
   1   6  12       87.20       86.73     11.36 o 
   2   6  12       16.76       26.46     13.78 o 
   3   6  12       20.00      106.60    198.57 o 
   4   6  12       94.57      135.19     16.31 o 
   5   6  12        5.01       26.96     21.92 o 
  -4   7  12       32.39       27.13     12.55 o 
  -3   7  12        6.89        9.29     10.85 o 
  -2   7  12      303.83      367.64     47.33 o 
  -1   7  12       37.81       37.33     10.42 o 
   0   7  12      219.80      201.59     17.75 o 
   1   7  12       37.22       30.80      5.63 o 
   2   7  12      300.43      277.84     36.03 o 
   3   7  12        6.64       16.20     11.41 o 
   4   7  12       32.36       17.74     13.65 o 
  -4   8  12        3.36       -5.61     14.06 o 
  -3   8  12       31.17       22.68     12.26 o 
  -2   8  12      141.56      163.83     38.29 o 
  -1   8  12      294.28      308.44     20.30 o 
   0   8  12       17.36       12.06      6.43 o 
   1   8  12      294.05      264.04     29.50 o 
   2   8  12      144.30      182.05     34.84 o 
   3   8  12       30.28       25.83     13.78 o 
   4   8  12        3.54        6.07     14.86 o 
  -4   9  12       35.19       39.50     15.46 o 
  -3   9  12      109.53      102.15     14.18 o 
  -2   9  12       11.56        7.36     10.63 o 
  -1   9  12      223.02      198.24     20.25 o 
   0   9  12       96.81       97.84      9.12 o 
   1   9  12      224.31      194.67     15.77 o 
   2   9  12       12.20       14.86      7.70 o 
   3   9  12      108.96       92.10     16.88 o 
   4   9  12       35.41       27.21     13.81 o 
  -3  10  12       42.04       36.40     11.30 o 
  -2  10  12       74.41       79.37     13.60 o 
  -1  10  12       35.65       36.02     10.81 o 
   0  10  12       10.29       12.57      8.10 o 
   1  10  12       33.73       30.65      7.97 o 
   2  10  12       75.85       82.98     11.99 o 
   3  10  12       41.57       51.11     14.51 o 
  -3  11  12      156.01      169.93     19.92 o 
  -2  11  12       10.39        2.94      9.38 o 
  -1  11  12        2.18        0.67      7.74 o 
   0  11  12       39.18       45.60      8.87 o 
   1  11  12        2.18        0.79      9.53 o 
   2  11  12        9.48        7.79      9.00 o 
   3  11  12      156.00      142.04     15.97 o 
  -2  12  12        5.46        2.93     16.28 o 
  -1  12  12       23.36       21.32      8.72 o 
   0  12  12      121.73       90.87      9.54 o 
   1  12  12       24.73       22.74      8.46 o 
   2  12  12        5.62       14.51      9.53 o 
  -1  13  12       13.68        9.14      9.52 o 
   0  13  12       21.32       14.49      9.33 o 
   1  13  12       13.73       23.32     13.34 o 
   1   0  13        0.30        2.03     17.52 o 
   2   0  13        9.69        9.41     11.66 o 
   3   0  13       20.02       17.13     24.93 o 
   4   0  13       27.34       15.58     14.83 o 
   5   0  13        2.15       -2.93     16.31 o 
  -5   1  13       19.73       12.83     23.32 o 
  -4   1  13      139.15      162.64     30.88 o 
  -3   1  13        6.43       12.66     13.86 o 
  -2   1  13      164.16      157.05     14.70 o 
  -1   1  13      200.87      161.31     34.55 o 
   0   1  13     1756.65     1772.23     37.65 o 
   1   1  13      191.41      201.68     16.49 o 
   2   1  13      167.05      180.65     21.05 o 
   3   1  13        6.70        8.94     10.95 o 
   4   1  13      139.95      164.51     19.59 o 
   5   1  13       19.30       15.93     22.66 o 
  -5   2  13       48.15       58.44     16.39 o 
  -4   2  13       12.46       29.95     12.86 o 
  -3   2  13       63.70       71.92     14.15 o 
  -2   2  13      222.55      266.34     39.10 o 
  -1   2  13       35.40       29.33      9.44 o 
   0   2  13      117.27      104.34      8.80 o 
   1   2  13       36.97       21.20      8.87 o 
   2   2  13      228.12      210.55     27.80 o 
   3   2  13       63.32       59.54     12.24 o 
   4   2  13       12.60       -6.15     11.94 o 
   5   2  13       48.14       46.12     15.56 o 
  -5   3  13       43.15       54.55     15.51 o 
  -4   3  13       49.90       72.08     16.31 o 
  -3   3  13       61.63       70.40     17.31 o 
  -2   3  13      213.95      183.87     16.06 o 
  -1   3  13      425.68      495.00     43.09 o 
   0   3  13        5.49        0.37      7.99 o 
   1   3  13      411.32      409.42     25.10 o 
   2   3  13      209.36      163.43     16.25 o 
   3   3  13       62.64       54.42     12.94 o 
   4   3  13       50.41       50.63     19.14 o 
   5   3  13       45.10       51.97     15.95 o 
  -5   4  13       26.08       42.06     15.40 o 
  -4   4  13       36.34       28.26     12.93 o 
  -3   4  13       19.10       36.74     16.93 o 
  -2   4  13       43.50       60.56     14.28 o 
  -1   4  13      111.84       93.88     13.89 o 
   0   4  13        6.23        3.12      5.56 o 
   1   4  13      115.39      108.23     16.06 o 
   2   4  13       45.53       51.47     18.19 o 
   3   4  13       18.29       14.65     11.27 o 
   4   4  13       36.43       38.79     13.48 o 
   5   4  13       26.22       20.65     14.57 o 
  -4   5  13       42.31       33.92     14.67 o 
  -3   5  13       29.26       13.53     11.37 o 
  -2   5  13       14.32        4.41     11.46 o 
  -1   5  13      305.31      362.21     20.52 o 
   0   5  13        1.48        4.40      5.56 o 
   1   5  13      311.68      346.64     20.18 o 
   2   5  13       14.28       12.44     12.96 o 
   3   5  13       28.00       39.28     11.89 o 
   4   5  13       39.94       30.65     13.38 o 
  -4   6  13        5.18       11.13     14.30 o 
  -3   6  13       76.88      102.45     30.65 o 
  -2   6  13       23.17       12.93     12.79 o 
  -1   6  13       54.71       44.99     11.80 o 
   0   6  13        4.16        6.68      8.80 o 
   1   6  13       53.25       59.36     13.74 o 
   2   6  13       22.45        7.28     16.06 o 
   3   6  13       77.69       79.13     14.91 o 
   4   6  13        5.06       31.81     30.87 o 
  -4   7  13       55.67       73.69     16.94 o 
  -3   7  13       59.60       55.28     14.07 o 
  -2   7  13       14.20       13.20     12.20 o 
  -1   7  13       93.86      104.58     13.33 o 
   0   7  13      334.95      327.04     14.63 o 
   1   7  13       92.23       94.04     12.06 o 
   2   7  13       13.81       11.03     10.90 o 
   3   7  13       60.66       58.59     17.56 o 
   4   7  13       55.65       52.41     15.25 o 
  -4   8  13        5.69        4.51     17.45 o 
  -3   8  13       40.39       38.13     14.81 o 
  -2   8  13       28.40       32.87     13.93 o 
  -1   8  13       93.61      100.16     23.39 o 
   0   8  13       57.47       54.41      8.87 o 
   1   8  13       93.61       80.07     11.82 o 
   2   8  13       27.73       26.22     11.30 o 
   3   8  13       40.48       29.03     28.60 o 
   4   8  13        5.99        9.25     21.92 o 
  -3   9  13       13.08        3.11     12.71 o 
  -2   9  13       15.39        0.70     10.90 o 
  -1   9  13       42.04       26.96     10.42 o 
   0   9  13      118.09      117.73     16.14 o 
   1   9  13       41.57       52.32     14.74 o 
   2   9  13       15.02        6.60     11.46 o 
   3   9  13       12.11       17.74     15.99 o 
  -3  10  13        3.25        2.82     15.40 o 
  -2  10  13       14.07       19.45     11.25 o 
  -1  10  13       12.32       14.48      8.55 o 
   0  10  13       32.50       31.08      8.73 o 
   1  10  13       11.96       19.34     10.85 o 
   2  10  13       13.87       25.39     11.80 o 
   3  10  13        3.16        5.75     12.31 o 
  -2  11  13       52.67       46.77     13.26 o 
  -1  11  13       34.03       29.71     10.12 o 
   0  11  13        1.05       -6.66      7.66 o 
   1  11  13       35.37       30.14     13.32 o 
   2  11  13       53.00       76.94     15.40 o 
  -1  12  13        2.31        9.52      9.33 o 
   0  12  13        3.96        4.40     11.96 o 
   1  12  13        2.46        6.50     10.95 o 
   0   0  14        5.31      -16.13     14.81 o 
   1   0  14      158.40      128.53     15.41 o 
   2   0  14      133.60      137.65     14.91 o 
   3   0  14      310.64      286.03     20.08 o 
   4   0  14       10.57        5.87     13.58 o 
  -4   1  14       47.71       22.74     13.36 o 
  -3   1  14       17.43       10.41     10.93 o 
  -2   1  14       62.04       43.64     21.05 o 
  -1   1  14       36.35       15.06     11.16 o 
   0   1  14       22.17       19.91     12.93 o 
   1   1  14       36.87       16.72     12.20 o 
   2   1  14       64.49       74.98     39.67 o 
   3   1  14       16.62       17.64     16.59 o 
   4   1  14       47.74       48.70     18.33 o 
  -4   2  14       69.44       33.23     14.91 o 
  -3   2  14        4.56       -0.28     14.18 o 
  -2   2  14        6.35        4.81     10.86 o 
  -1   2  14      348.93      332.95     27.89 o 
   0   2  14      328.77      323.23     36.91 o 
   1   2  14      351.57      373.29     26.64 o 
   2   2  14        6.46        1.61     15.47 o 
   3   2  14        4.77       -3.63     11.35 o 
   4   2  14       69.52       76.82     18.48 o 
  -4   3  14        7.28        7.86     13.03 o 
  -3   3  14       12.70        6.68     16.86 o 
  -2   3  14       17.11       18.65     22.66 o 
  -1   3  14      106.34       90.15     13.79 o 
   0   3  14       13.39       12.22     20.38 o 
   1   3  14      106.87       83.61     19.36 o 
   2   3  14       18.23       22.51     20.46 o 
   3   3  14       12.07       -2.94     11.46 o 
   4   3  14        7.60       15.47     17.19 o 
  -4   4  14       45.86       20.53     14.67 o 
  -3   4  14       21.90        0.37     12.46 o 
  -2   4  14        7.39       -2.73     12.48 o 
  -1   4  14        5.81        8.93     13.86 o 
   0   4  14       80.39       98.41     14.47 o 
   1   4  14        6.32       14.96     10.90 o 
   2   4  14        7.00       -1.46     10.42 o 
   3   4  14       21.76        7.32     14.46 o 
   4   4  14       46.70       63.66     14.86 o 
  -4   5  14       14.73       11.00     18.72 o 
  -3   5  14       29.69       24.97     13.53 o 
  -2   5  14       74.21       72.55     13.27 o 
  -1   5  14       72.01       33.58     16.28 o 
   0   5  14      100.65      134.28     34.54 o 
   1   5  14       71.51       65.60     14.27 o 
   2   5  14       71.81       47.61     12.50 o 
   3   5  14       30.11        8.45     14.12 o 
   4   5  14       14.77        7.43     12.61 o 
  -4   6  14       55.89       58.50     17.75 o 
  -3   6  14        8.23       -4.87     12.79 o 
  -2   6  14      131.33      135.89     16.11 o 
  -1   6  14       80.76       72.56     13.53 o 
   0   6  14      312.25      370.45     32.43 o 
   1   6  14       80.85       96.94     15.84 o 
   2   6  14      130.87      110.78     21.20 o 
   3   6  14        8.55       26.45     15.78 o 
   4   6  14       56.36       55.07     15.66 o 
  -3   7  14       20.82       24.15     12.50 o 
  -2   7  14       69.76       82.43     26.40 o 
  -1   7  14       46.67       53.15     12.83 o 
   0   7  14      155.23      130.27     15.46 o 
   1   7  14       47.19       58.00     14.74 o 
   2   7  14       70.23       92.55     16.06 o 
   3   7  14       20.89       14.73     12.89 o 
  -3   8  14       61.43       45.74     15.85 o 
  -2   8  14       13.70       10.39     13.18 o 
  -1   8  14       34.18       32.81     12.50 o 
   0   8  14       55.24       66.17     14.66 o 
   1   8  14       33.19       24.41     12.98 o 
   2   8  14       14.12       14.21     11.89 o 
   3   8  14       61.15       45.39     16.70 o 
  -3   9  14       33.23       39.83     18.99 o 
  -2   9  14       30.65       29.47     11.83 o 
  -1   9  14       57.27       66.93     18.41 o 
   0   9  14        6.63        6.83     19.06 o 
   1   9  14       56.65       76.39     13.91 o 
   2   9  14       30.04       30.36     17.48 o 
   3   9  14       31.90       23.50     13.87 o 
  -2  10  14        9.40       21.80     17.52 o 
  -1  10  14      119.24      116.48     15.43 o 
   0  10  14       55.57       69.66     13.48 o 
   1  10  14      120.25      142.93     19.88 o 
   2  10  14        9.71       23.25     14.62 o 
  -1  11  14       35.71       45.31     22.58 o 
   0  11  14        6.39       -3.95     11.89 o 
   1  11  14       36.10       32.34     14.76 o 
   1   0  15        6.47       -0.56     12.48 o 
   2   0  15      189.94      222.55     24.57 o 
   3   0  15        2.16       16.14     12.72 o 
   4   0  15       30.50       26.40     30.65 o 
  -4   1  15       58.52       52.62     32.34 o 
  -3   1  15       13.81       19.66     14.80 o 
  -2   1  15      100.78      113.15     19.95 o 
  -1   1  15        3.66       32.92     14.27 o 
   0   1  15        3.17        2.05     18.99 o 
   1   1  15        3.88        6.55     13.20 o 
   2   1  15      100.43      144.36     17.18 o 
   3   1  15       13.87       11.77     12.88 o 
   4   1  15       59.36       30.07     14.91 o 
  -4   2  15       54.74       31.47     17.88 o 
  -3   2  15       66.21       81.47     15.47 o 
  -2   2  15      201.60      209.32     24.72 o 
  -1   2  15       70.25       64.25     14.73 o 
   0   2  15        6.10       -2.58     13.86 o 
   1   2  15       69.05       64.31     14.57 o 
   2   2  15      201.27      228.46     20.46 o 
   3   2  15       69.85       80.23     17.49 o 
   4   2  15       54.60       66.28     20.53 o 
  -4   3  15       41.31       20.53     25.66 o 
  -3   3  15       76.85       77.49     15.55 o 
  -2   3  15       68.62      102.59     35.35 o 
  -1   3  15       28.29       47.55     14.35 o 
   0   3  15      186.88      214.70     19.91 o 
   1   3  15       27.69       31.19     12.38 o 
   2   3  15       66.94       63.05     15.66 o 
   3   3  15       76.80       77.85     16.11 o 
   4   3  15       39.66       25.88     14.37 o 
  -4   4  15       13.72       19.70     14.91 o 
  -3   4  15       86.79       81.99     16.90 o 
  -2   4  15       13.48        4.31     12.62 o 
  -1   4  15       17.73        6.06     14.06 o 
   0   4  15      147.52      125.11     44.81 o 
   1   4  15       18.13       25.36     12.98 o 
   2   4  15       13.69       12.35     11.83 o 
   3   4  15       85.74       92.35     16.29 o 
   4   4  15       13.59        9.00     22.80 o 
  -3   5  15       65.43       90.44     22.73 o 
  -2   5  15       65.64       55.01     14.02 o 
  -1   5  15        9.89       11.51     11.83 o 
   0   5  15       51.56       51.33     12.98 o 
   1   5  15       10.17       10.20     16.13 o 
   2   5  15       64.82       67.17     21.41 o 
   3   5  15       65.82       48.30     13.87 o 
  -3   6  15       46.52       30.01     13.93 o 
  -2   6  15       41.16       38.29     14.08 o 
  -1   6  15       59.89       78.06     15.00 o 
   0   6  15        2.94       -5.54     10.81 o 
   1   6  15       58.63       68.49     19.21 o 
   2   6  15       41.43       22.53     15.86 o 
   3   6  15       46.99       46.71     13.82 o 
  -3   7  15        2.08      -17.56     14.19 o 
  -2   7  15       24.65        6.18     15.25 o 
  -1   7  15       26.41       43.18     17.78 o 
   0   7  15        7.07       -1.12     12.79 o 
   1   7  15       26.12       27.35     13.26 o 
   2   7  15       25.96       39.42     14.49 o 
   3   7  15        2.02      -11.19     16.31 o 
  -2   8  15       72.35       60.26     15.36 o 
  -1   8  15        5.10       20.16     14.43 o 
   0   8  15        4.73       22.48     11.83 o 
   1   8  15        5.17        4.12     14.93 o 
   2   8  15       71.27       76.80     17.13 o 
  -2   9  15       47.10       29.18     17.31 o 
  -1   9  15       28.19       30.06     14.64 o 
   0   9  15        3.37        6.63     12.79 o 
   1   9  15       28.69       15.77     11.83 o 
   2   9  15       46.47       50.53     14.41 o 
  -1  10  15       17.66        7.08     15.40 o 
   0  10  15       29.53        5.49     15.92 o 
   1  10  15       17.66        2.17     12.00 o 
   0   0  16        2.17      -10.41     16.28 o 
   1   0  16       46.60       39.11     16.53 o 
   2   0  16        5.64       10.18     14.49 o 
   3   0  16       18.65       23.00     17.34 o 
  -3   1  16       20.82       13.87     14.51 o 
  -2   1  16       35.39       51.04     21.34 o 
  -1   1  16       81.49       91.38     16.49 o 
   0   1  16        5.85      -13.82     14.12 o 
   1   1  16       79.62       74.36     15.47 o 
   2   1  16       35.03       47.21     19.14 o 
   3   1  16       20.58        3.26     13.74 o 
  -3   2  16       12.24        4.69     12.93 o 
  -2   2  16       38.51       37.24     17.19 o 
  -1   2  16       11.96       26.53     15.98 o 
   0   2  16        9.66        1.47     12.55 o 
   1   2  16       11.66       17.41     12.25 o 
   2   2  16       37.09       17.55     13.92 o 
   3   2  16       12.45       16.51     15.00 o 
  -3   3  16       20.98        4.26     13.09 o 
  -2   3  16       35.53       15.08     16.42 o 
  -1   3  16       19.71       19.06     15.46 o 
   0   3  16        5.20        3.78     11.98 o 
   1   3  16       19.23       11.94     13.20 o 
   2   3  16       37.26       49.58     16.79 o 
   3   3  16       21.42       19.60     13.92 o 
  -3   4  16       23.44       26.42     15.47 o 
  -2   4  16       19.08       17.19     13.87 o 
  -1   4  16      201.77      213.89     20.14 o 
   0   4  16        3.23       -7.81     14.46 o 
   1   4  16      198.54      196.41     20.79 o 
   2   4  16       19.43       21.37     17.84 o 
   3   4  16       23.08       32.09     14.57 o 
  -3   5  16        0.46        5.31     15.25 o 
  -2   5  16       63.71       35.43     13.90 o 
  -1   5  16       30.78       16.13     12.44 o 
   0   5  16        9.90       16.68     13.38 o 
   1   5  16       30.38       27.86     14.02 o 
   2   5  16       64.18       59.15     17.64 o 
   3   5  16        0.43       -5.52     14.02 o 
  -2   6  16       24.73       27.79     14.52 o 
  -1   6  16       11.62       15.82     17.48 o 
   0   6  16        9.27        3.32     14.84 o 
   1   6  16       11.03        2.26     12.41 o 
   2   6  16       24.52       14.91     14.02 o 
  -2   7  16        5.30        2.48     14.41 o 
  -1   7  16        2.37        8.22     12.99 o 
   0   7  16       94.44      105.08     17.20 o 
   1   7  16        2.31       12.83     15.18 o 
   2   7  16        5.26        0.56     13.85 o 
  -1   8  16       14.29       27.98     16.24 o 
   0   8  16       81.76       88.31     16.94 o 
   1   8  16       14.89       14.64     14.52 o 
   1   0  17      119.65      121.94     21.32 o 
   2   0  17        3.73       -6.53     18.18 o 
  -2   1  17        4.17        8.21     14.03 o 
  -1   1  17       97.91      130.18     18.61 o 
   0   1  17        1.31        1.57     12.82 o 
   1   1  17       97.70       84.43     16.16 o 
   2   1  17        4.36        6.39     13.47 o 
  -2   2  17        3.49        2.32     15.59 o 
  -1   2  17      143.39      185.47     19.41 o 
   0   2  17       21.47       21.82     13.97 o 
   1   2  17      143.74      180.96     20.27 o 
   2   2  17        3.94       27.41     16.21 o 
  -2   3  17       54.85       41.25     18.99 o 
  -1   3  17        7.02       -9.16     15.82 o 
   0   3  17       20.44       18.20     24.20 o 
   1   3  17        6.96       15.99     16.71 o 
   2   3  17       56.20       61.74     17.97 o 
  -2   4  17        2.51        6.92     15.56 o 
  -1   4  17       10.33       35.68     17.00 o 
   0   4  17      320.04      346.87     27.65 o 
   1   4  17       10.07       -9.75     15.47 o 
   2   4  17        2.54       -1.47     19.36 o 
  -1   5  17       14.39       17.25     15.70 o 
   0   5  17        9.72       15.67     13.97 o 
   1   5  17       14.58       30.05     16.95 o 
  -1   6  17        0.55        3.78     11.59 o 
   0   6  17       49.35       48.86     19.14 o 
   1   6  17        0.51        2.02     15.87 o 
   0   0  18       12.36       17.74     20.68 o 
   1   0  18        2.61       11.91     14.02 o 
  -1   1  18       19.11       15.15     17.60 o 
   0   1  18        5.78       16.91     15.07 o 
   1   1  18       19.02       22.22     16.09 o 
  -1   2  18        6.04        0.11     14.83 o 
   0   2  18       62.72       39.45     23.61 o 
   1   2  18        6.00       37.27     17.11 o 
   0   3  18        3.42       13.24     14.52 o 
                                                 
